# Supplementary material for: Transcript annotation tool (TransAT): an R package for retrieving annotations for transcript-specific genetic variants
Source: BMC Bioinformatics. 2021 Jun 28;22:350. doi: 10.1186/s12859-021-04243-z (PMC8240296; doi:10.1186/s12859-021-04243-z)
Supplement: Supplementary file 3 — Additional file 3: Table S2. Complete list of options from users to choose from, for obtaining variant annotation. [file 12859_2021_4243_MOESM3_ESM.xlsx]

## Sheet: Table S1
		Table S2
	Complete list of options from users to choose from for obtaining variant annotation
	name	description	page
1	ensembl_gene_id	Gene stable ID	feature_page
2	ensembl_gene_id_version	Gene stable ID version	feature_page
3	ensembl_transcript_id	Transcript stable ID	feature_page
4	ensembl_transcript_id_version	Transcript stable ID version	feature_page
5	ensembl_peptide_id	Protein stable ID	feature_page
6	ensembl_peptide_id_version	Protein stable ID version	feature_page
7	ensembl_exon_id	Exon stable ID	feature_page
8	description	Gene description	feature_page
9	chromosome_name	Chromosome/scaffold name	feature_page
10	start_position	Gene start (bp)	feature_page
11	end_position	Gene end (bp)	feature_page
12	strand	Strand	feature_page
13	band	Karyotype band	feature_page
14	transcript_start	Transcript start (bp)	feature_page
15	transcript_end	Transcript end (bp)	feature_page
16	transcription_start_site	Transcription start site (TSS)	feature_page
17	transcript_length	Transcript length (including UTRs and CDS)	feature_page
18	transcript_tsl	Transcript support level (TSL)	feature_page
19	transcript_gencode_basic	GENCODE basic annotation	feature_page
20	transcript_appris	APPRIS annotation	feature_page
21	transcript_mane_select	RefSeq match transcript	feature_page
22	external_gene_name	Gene name	feature_page
23	external_gene_source	Source of gene name	feature_page
24	external_transcript_name	Transcript name	feature_page
25	external_transcript_source_name	Source of transcript name	feature_page
26	transcript_count	Transcript count	feature_page
27	percentage_gene_gc_content	Gene % GC content	feature_page
28	gene_biotype	Gene type	feature_page
29	transcript_biotype	Transcript type	feature_page
30	source	Source (gene)	feature_page
31	transcript_source	Source (transcript)	feature_page
32	version	Version (gene)	feature_page
33	transcript_version	Version (transcript)	feature_page
34	peptide_version	Version (protein)	feature_page
35	external_synonym	Gene Synonym	feature_page
36	phenotype_description	Phenotype description	feature_page
37	source_name	Source name	feature_page
38	study_external_id	Study external reference	feature_page
39	strain_name	Strain name	feature_page
40	strain_gender	Strain gender	feature_page
41	p_value	P value	feature_page
42	go_id	GO term accession	feature_page
43	name_1006	GO term name	feature_page
44	definition_1006	GO term definition	feature_page
45	go_linkage_type	GO term evidence code	feature_page
46	namespace_1003	GO domain	feature_page
47	goslim_goa_accession	GOSlim GOA Accession(s)	feature_page
48	goslim_goa_description	GOSlim GOA Description	feature_page
49	ccds	CCDS ID	feature_page
50	chembl	ChEMBL ID	feature_page
51	clone_based_ensembl_gene	Clone-based (Ensembl) gene ID	feature_page
52	clone_based_ensembl_transcript	Clone-based (Ensembl) transcript ID	feature_page
53	dbass3_name	DataBase of Aberrant 3' Splice Sites name	feature_page
54	dbass3_id	DataBase of Aberrant 3' Splice Sites ID	feature_page
55	dbass5_name	DataBase of Aberrant 5' Splice Sites name	feature_page
56	dbass5_id	DataBase of Aberrant 5' Splice Sites ID	feature_page
57	ens_hs_transcript	Ensembl Human Transcript ID	feature_page
58	ens_hs_translation	Ensembl Human Translation ID	feature_page
59	entrezgene_trans_name	EntrezGene transcript name ID	feature_page
60	embl	European Nucleotide Archive ID	feature_page
61	arrayexpress	Expression Atlas ID	feature_page
62	genedb	GeneDB ID	feature_page
63	hgnc_id	HGNC ID	feature_page
64	hgnc_symbol	HGNC symbol	feature_page
65	hpa_accession	Human Protein Atlas accession	feature_page
66	hpa_id	Human Protein Atlas ID	feature_page
67	protein_id	INSDC protein ID	feature_page
68	ens_lrg_gene	LRG display in Ensembl gene ID	feature_page
69	ens_lrg_transcript	LRG display in Ensembl transcript ID	feature_page
70	merops	MEROPS - the Peptidase Database ID	feature_page
71	mim_gene_description	MIM gene description	feature_page
72	mim_gene_accession	MIM gene accession	feature_page
73	mim_morbid_description	MIM morbid description	feature_page
74	mim_morbid_accession	MIM morbid accession	feature_page
75	mirbase_accession	miRBase accession	feature_page
76	mirbase_id	miRBase ID	feature_page
77	mirbase_trans_name	miRBase transcript name ID	feature_page
78	entrezgene_description	NCBI gene (formerly Entrezgene) description	feature_page
79	entrezgene_accession	NCBI gene (formerly Entrezgene) accession	feature_page
80	entrezgene_id	NCBI gene (formerly Entrezgene) ID	feature_page
81	pdb	PDB ID	feature_page
82	reactome	Reactome ID	feature_page
83	reactome_gene	Reactome gene ID	feature_page
84	reactome_transcript	Reactome transcript ID	feature_page
85	refseq_mrna	RefSeq mRNA ID	feature_page
86	refseq_mrna_predicted	RefSeq mRNA predicted ID	feature_page
87	refseq_ncrna	RefSeq ncRNA ID	feature_page
88	refseq_ncrna_predicted	RefSeq ncRNA predicted ID	feature_page
89	refseq_peptide	RefSeq peptide ID	feature_page
90	refseq_peptide_predicted	RefSeq peptide predicted ID	feature_page
91	rfam	RFAM ID	feature_page
92	rfam_trans_name	RFAM transcript name ID	feature_page
93	rnacentral	RNAcentral ID	feature_page
94	hgnc_trans_name	Transcript name ID	feature_page
95	ucsc	UCSC Stable ID	feature_page
96	uniparc	UniParc ID	feature_page
97	uniprot_gn_symbol	UniProtKB Gene Name symbol	feature_page
98	uniprot_gn_id	UniProtKB Gene Name ID	feature_page
99	uniprotswissprot	UniProtKB/Swiss-Prot ID	feature_page
100	uniprotsptrembl	UniProtKB/TrEMBL ID	feature_page
101	wikigene_description	WikiGene description	feature_page
102	wikigene_name	WikiGene name	feature_page
103	wikigene_id	WikiGene ID	feature_page
104	affy_hc_g110	AFFY HC G110 probe	feature_page
105	affy_hg_focus	AFFY HG Focus probe	feature_page
106	affy_hg_u133a	AFFY HG U133A probe	feature_page
107	affy_hg_u133a_2	AFFY HG U133A 2 probe	feature_page
108	affy_hg_u133b	AFFY HG U133B probe	feature_page
109	affy_hg_u133_plus_2	AFFY HG U133 Plus 2 probe	feature_page
110	affy_hg_u95a	AFFY HG U95A probe	feature_page
111	affy_hg_u95av2	AFFY HG U95Av2 probe	feature_page
112	affy_hg_u95b	AFFY HG U95B probe	feature_page
113	affy_hg_u95c	AFFY HG U95C probe	feature_page
114	affy_hg_u95d	AFFY HG U95D probe	feature_page
115	affy_hg_u95e	AFFY HG U95E probe	feature_page
116	affy_hta_2_0	AFFY HTA 2 0 probe	feature_page
117	affy_huex_1_0_st_v2	AFFY HuEx 1 0 st v2 probe	feature_page
118	affy_hugenefl	AFFY HuGeneFL probe	feature_page
119	affy_hugene_1_0_st_v1	AFFY HuGene 1 0 st v1 probe	feature_page
120	affy_hugene_2_0_st_v1	AFFY HuGene 2 0 st v1 probe	feature_page
121	affy_primeview	AFFY PrimeView probe	feature_page
122	affy_u133_x3p	AFFY U133 X3P probe	feature_page
123	agilent_cgh_44b	AGILENT CGH 44b probe	feature_page
124	agilent_gpl6848	AGILENT GPL6848 probe	feature_page
125	agilent_sureprint_g3_ge_8x60k	AGILENT SurePrint G3 GE 8x60k probe	feature_page
126	agilent_sureprint_g3_ge_8x60k_v2	AGILENT SurePrint G3 GE 8x60k v2 probe	feature_page
127	agilent_wholegenome	AGILENT WholeGenome probe	feature_page
128	agilent_wholegenome_4x44k_v1	AGILENT WholeGenome 4x44k v1 probe	feature_page
129	agilent_wholegenome_4x44k_v2	AGILENT WholeGenome 4x44k v2 probe	feature_page
130	codelink_codelink	CODELINK CODELINK probe	feature_page
131	illumina_humanht_12_v3	ILLUMINA HumanHT 12 V3 probe	feature_page
132	illumina_humanht_12_v4	ILLUMINA HumanHT 12 V4 probe	feature_page
133	illumina_humanref_8_v3	ILLUMINA HumanRef 8 V3 probe	feature_page
134	illumina_humanwg_6_v1	ILLUMINA HumanWG 6 V1 probe	feature_page
135	illumina_humanwg_6_v2	ILLUMINA HumanWG 6 V2 probe	feature_page
136	illumina_humanwg_6_v3	ILLUMINA HumanWG 6 V3 probe	feature_page
137	phalanx_onearray	PHALANX OneArray probe	feature_page
138	family	Ensembl Protein Family ID(s)	feature_page
139	family_description	Ensembl Family Description	feature_page
140	cdd	CDD ID	feature_page
141	cdd_start	CDD start	feature_page
142	cdd_end	CDD end	feature_page
143	gene3d	Gene3D ID	feature_page
144	gene3d_start	Gene3D start	feature_page
145	gene3d_end	Gene3D end	feature_page
146	hamap	HAMAP ID	feature_page
147	hamap_start	HAMAP start	feature_page
148	hamap_end	HAMAP end	feature_page
149	hmmpanther	PANTHER ID	feature_page
150	hmmpanther_start	PANTHER start	feature_page
151	hmmpanther_end	PANTHER end	feature_page
152	pfam	Pfam ID	feature_page
153	pfam_start	Pfam start	feature_page
154	pfam_end	Pfam end	feature_page
155	pirsf	PIRSF ID	feature_page
156	pirsf_start	PIRSF start	feature_page
157	pirsf_end	PIRSF end	feature_page
158	prints	Prints ID	feature_page
159	prints_start	Prints start	feature_page
160	prints_end	Prints end	feature_page
161	scanprosite	PROSITE patterns ID	feature_page
162	scanprosite_start	PROSITE patterns start	feature_page
163	scanprosite_end	PROSITE patterns end	feature_page
164	pfscan	PROSITE profiles ID	feature_page
165	pfscan_start	PROSITE profiles start	feature_page
166	pfscan_end	PROSITE profiles end	feature_page
167	sfld	SFLD ID	feature_page
168	sfld_start	SFLD start	feature_page
169	sfld_end	SFLD end	feature_page
170	smart	SMART ID	feature_page
171	smart_start	SMART start	feature_page
172	smart_end	SMART end	feature_page
173	superfamily	Superfamily ID	feature_page
174	superfamily_start	Superfamily start	feature_page
175	superfamily_end	Superfamily end	feature_page
176	tigrfam	TIGRFAM ID	feature_page
177	tigrfam_start	TIGRFAM start	feature_page
178	tigrfam_end	TIGRFAM end	feature_page
179	interpro	Interpro ID	feature_page
180	interpro_short_description	Interpro Short Description	feature_page
181	interpro_description	Interpro Description	feature_page
182	interpro_start	Interpro start	feature_page
183	interpro_end	Interpro end	feature_page
184	mobidblite	MobiDB lite	feature_page
185	mobidblite_start	MobiDB lite start	feature_page
186	mobidblite_end	MobiDB lite end	feature_page
187	ncoils	Coiled-coils (Ncoils)	feature_page
188	ncoils_start	Coiled-coils (Ncoils) start	feature_page
189	ncoils_end	Coiled-coils (Ncoils) end	feature_page
190	seg	Low complexity (Seg)	feature_page
191	seg_start	Low complexity (Seg) start	feature_page
192	seg_end	Low complexity (Seg) end	feature_page
193	sifts_import	PDB-ENSP mappings	feature_page
194	sifts_import_start	PDB-ENSP mappings start	feature_page
195	sifts_import_end	PDB-ENSP mappings end	feature_page
196	signalp	Cleavage site (Signalp)	feature_page
197	signalp_start	Cleavage site (Signalp) start	feature_page
198	signalp_end	Cleavage site (Signalp) end	feature_page
199	tmhmm	Transmembrane helices	feature_page
200	tmhmm_start	Transmembrane helices start	feature_page
201	tmhmm_end	Transmembrane helices end	feature_page
202	ensembl_gene_id	Gene stable ID	structure
203	ensembl_gene_id_version	Gene stable ID version	structure
204	version	Version (gene)	structure
205	ensembl_transcript_id	Transcript stable ID	structure
206	ensembl_transcript_id_version	Transcript stable ID version	structure
207	transcript_version	Version (transcript)	structure
208	ensembl_peptide_id	Protein stable ID	structure
209	ensembl_peptide_id_version	Protein stable ID version	structure
210	peptide_version	Version (protein)	structure
211	chromosome_name	Chromosome/scaffold name	structure
212	start_position	Gene start (bp)	structure
213	end_position	Gene end (bp)	structure
214	transcript_start	Transcript start (bp)	structure
215	transcript_end	Transcript end (bp)	structure
216	transcription_start_site	Transcription start site (TSS)	structure
217	transcript_length	Transcript length (including UTRs and CDS)	structure
218	strand	Strand	structure
219	external_gene_name	Gene name	structure
220	external_gene_source	Source of gene name	structure
221	5_utr_start	5' UTR start	structure
222	5_utr_end	5' UTR end	structure
223	3_utr_start	3' UTR start	structure
224	3_utr_end	3' UTR end	structure
225	cds_length	CDS Length	structure
226	transcript_count	Transcript count	structure
227	description	Gene description	structure
228	gene_biotype	Gene type	structure
229	exon_chrom_start	Exon region start (bp)	structure
230	exon_chrom_end	Exon region end (bp)	structure
231	is_constitutive	Constitutive exon	structure
232	rank	Exon rank in transcript	structure
233	phase	Start phase	structure
234	end_phase	End phase	structure
235	cdna_coding_start	cDNA coding start	structure
236	cdna_coding_end	cDNA coding end	structure
237	genomic_coding_start	Genomic coding start	structure
238	genomic_coding_end	Genomic coding end	structure
239	ensembl_exon_id	Exon stable ID	structure
240	cds_start	CDS start	structure
241	cds_end	CDS end	structure
242	ensembl_gene_id	Gene stable ID	homologs
243	ensembl_gene_id_version	Gene stable ID version	homologs
244	version	Version (gene)	homologs
245	ensembl_transcript_id	Transcript stable ID	homologs
246	ensembl_transcript_id_version	Transcript stable ID version	homologs
247	transcript_version	Version (transcript)	homologs
248	ensembl_peptide_id	Protein stable ID	homologs
249	ensembl_peptide_id_version	Protein stable ID version	homologs
250	peptide_version	Version (protein)	homologs
251	chromosome_name	Chromosome/scaffold name	homologs
252	start_position	Gene start (bp)	homologs
253	end_position	Gene end (bp)	homologs
254	strand	Strand	homologs
255	band	Karyotype band	homologs
256	external_gene_name	Gene name	homologs
257	external_gene_source	Source of gene name	homologs
258	transcript_count	Transcript count	homologs
259	percentage_gene_gc_content	Gene % GC content	homologs
260	description	Gene description	homologs
261	cabingdonii_homolog_ensembl_gene	Abingdon island giant tortoise gene stable ID	homologs
262	cabingdonii_homolog_associated_gene_name	Abingdon island giant tortoise gene name	homologs
263	cabingdonii_homolog_ensembl_peptide	Abingdon island giant tortoise protein or transcript stable ID	homologs
264	cabingdonii_homolog_chromosome	Abingdon island giant tortoise chromosome/scaffold name	homologs
265	cabingdonii_homolog_chrom_start	Abingdon island giant tortoise chromosome/scaffold start (bp)	homologs
266	cabingdonii_homolog_chrom_end	Abingdon island giant tortoise chromosome/scaffold end (bp)	homologs
267	cabingdonii_homolog_canonical_transcript_protein	Query protein or transcript ID	homologs
268	cabingdonii_homolog_subtype	Last common ancestor with Abingdon island giant tortoise	homologs
269	cabingdonii_homolog_orthology_type	Abingdon island giant tortoise homology type	homologs
270	cabingdonii_homolog_perc_id	%id. target Abingdon island giant tortoise gene identical to query gene	homologs
271	cabingdonii_homolog_perc_id_r1	%id. query gene identical to target Abingdon island giant tortoise gene	homologs
272	cabingdonii_homolog_goc_score	Abingdon island giant tortoise Gene-order conservation score	homologs
273	cabingdonii_homolog_wga_coverage	Abingdon island giant tortoise Whole-genome alignment coverage	homologs
274	cabingdonii_homolog_orthology_confidence	Abingdon island giant tortoise orthology confidence [0 low, 1 high]	homologs
275	gagassizii_homolog_ensembl_gene	Agassiz's desert tortoise gene stable ID	homologs
276	gagassizii_homolog_associated_gene_name	Agassiz's desert tortoise gene name	homologs
277	gagassizii_homolog_ensembl_peptide	Agassiz's desert tortoise protein or transcript stable ID	homologs
278	gagassizii_homolog_chromosome	Agassiz's desert tortoise chromosome/scaffold name	homologs
279	gagassizii_homolog_chrom_start	Agassiz's desert tortoise chromosome/scaffold start (bp)	homologs
280	gagassizii_homolog_chrom_end	Agassiz's desert tortoise chromosome/scaffold end (bp)	homologs
281	gagassizii_homolog_canonical_transcript_protein	Query protein or transcript ID	homologs
282	gagassizii_homolog_subtype	Last common ancestor with Agassiz's desert tortoise	homologs
283	gagassizii_homolog_orthology_type	Agassiz's desert tortoise homology type	homologs
284	gagassizii_homolog_perc_id	%id. target Agassiz's desert tortoise gene identical to query gene	homologs
285	gagassizii_homolog_perc_id_r1	%id. query gene identical to target Agassiz's desert tortoise gene	homologs
286	gagassizii_homolog_goc_score	Agassiz's desert tortoise Gene-order conservation score	homologs
287	gagassizii_homolog_wga_coverage	Agassiz's desert tortoise Whole-genome alignment coverage	homologs
288	gagassizii_homolog_orthology_confidence	Agassiz's desert tortoise orthology confidence [0 low, 1 high]	homologs
289	mspretus_homolog_ensembl_gene	Algerian mouse gene stable ID	homologs
290	mspretus_homolog_associated_gene_name	Algerian mouse gene name	homologs
291	mspretus_homolog_ensembl_peptide	Algerian mouse protein or transcript stable ID	homologs
292	mspretus_homolog_chromosome	Algerian mouse chromosome/scaffold name	homologs
293	mspretus_homolog_chrom_start	Algerian mouse chromosome/scaffold start (bp)	homologs
294	mspretus_homolog_chrom_end	Algerian mouse chromosome/scaffold end (bp)	homologs
295	mspretus_homolog_canonical_transcript_protein	Query protein or transcript ID	homologs
296	mspretus_homolog_subtype	Last common ancestor with Algerian mouse	homologs
297	mspretus_homolog_orthology_type	Algerian mouse homology type	homologs
298	mspretus_homolog_perc_id	%id. target Algerian mouse gene identical to query gene	homologs
299	mspretus_homolog_perc_id_r1	%id. query gene identical to target Algerian mouse gene	homologs
300	mspretus_homolog_goc_score	Algerian mouse Gene-order conservation score	homologs
301	mspretus_homolog_wga_coverage	Algerian mouse Whole-genome alignment coverage	homologs
302	mspretus_homolog_orthology_confidence	Algerian mouse orthology confidence [0 low, 1 high]	homologs
303	vpacos_homolog_ensembl_gene	Alpaca gene stable ID	homologs
304	vpacos_homolog_associated_gene_name	Alpaca gene name	homologs
305	vpacos_homolog_ensembl_peptide	Alpaca protein or transcript stable ID	homologs
306	vpacos_homolog_chromosome	Alpaca chromosome/scaffold name	homologs
307	vpacos_homolog_chrom_start	Alpaca chromosome/scaffold start (bp)	homologs
308	vpacos_homolog_chrom_end	Alpaca chromosome/scaffold end (bp)	homologs
309	vpacos_homolog_canonical_transcript_protein	Query protein or transcript ID	homologs
310	vpacos_homolog_subtype	Last common ancestor with Alpaca	homologs
311	vpacos_homolog_orthology_type	Alpaca homology type	homologs
312	vpacos_homolog_perc_id	%id. target Alpaca gene identical to query gene	homologs
313	vpacos_homolog_perc_id_r1	%id. query gene identical to target Alpaca gene	homologs
314	vpacos_homolog_goc_score	Alpaca Gene-order conservation score	homologs
315	vpacos_homolog_wga_coverage	Alpaca Whole-genome alignment coverage	homologs
316	vpacos_homolog_orthology_confidence	Alpaca orthology confidence [0 low, 1 high]	homologs
317	mmmarmota_homolog_ensembl_gene	Alpine marmot gene stable ID	homologs
318	mmmarmota_homolog_associated_gene_name	Alpine marmot gene name	homologs
319	mmmarmota_homolog_ensembl_peptide	Alpine marmot protein or transcript stable ID	homologs
320	mmmarmota_homolog_chromosome	Alpine marmot chromosome/scaffold name	homologs
321	mmmarmota_homolog_chrom_start	Alpine marmot chromosome/scaffold start (bp)	homologs
322	mmmarmota_homolog_chrom_end	Alpine marmot chromosome/scaffold end (bp)	homologs
323	mmmarmota_homolog_canonical_transcript_protein	Query protein or transcript ID	homologs
324	mmmarmota_homolog_subtype	Last common ancestor with Alpine marmot	homologs
325	mmmarmota_homolog_orthology_type	Alpine marmot homology type	homologs
326	mmmarmota_homolog_perc_id	%id. target Alpine marmot gene identical to query gene	homologs
327	mmmarmota_homolog_perc_id_r1	%id. query gene identical to target Alpine marmot gene	homologs
328	mmmarmota_homolog_goc_score	Alpine marmot Gene-order conservation score	homologs
329	mmmarmota_homolog_wga_coverage	Alpine marmot Whole-genome alignment coverage	homologs
330	mmmarmota_homolog_orthology_confidence	Alpine marmot orthology confidence [0 low, 1 high]	homologs
331	pformosa_homolog_ensembl_gene	Amazon molly gene stable ID	homologs
332	pformosa_homolog_associated_gene_name	Amazon molly gene name	homologs
333	pformosa_homolog_ensembl_peptide	Amazon molly protein or transcript stable ID	homologs
334	pformosa_homolog_chromosome	Amazon molly chromosome/scaffold name	homologs
335	pformosa_homolog_chrom_start	Amazon molly chromosome/scaffold start (bp)	homologs
336	pformosa_homolog_chrom_end	Amazon molly chromosome/scaffold end (bp)	homologs
337	pformosa_homolog_canonical_transcript_protein	Query protein or transcript ID	homologs
338	pformosa_homolog_subtype	Last common ancestor with Amazon molly	homologs
339	pformosa_homolog_orthology_type	Amazon molly homology type	homologs
340	pformosa_homolog_perc_id	%id. target Amazon molly gene identical to query gene	homologs
341	pformosa_homolog_perc_id_r1	%id. query gene identical to target Amazon molly gene	homologs
342	pformosa_homolog_goc_score	Amazon molly Gene-order conservation score	homologs
343	pformosa_homolog_wga_coverage	Amazon molly Whole-genome alignment coverage	homologs
344	pformosa_homolog_orthology_confidence	Amazon molly orthology confidence [0 low, 1 high]	homologs
345	ccanadensis_homolog_ensembl_gene	American beaver gene stable ID	homologs
346	ccanadensis_homolog_associated_gene_name	American beaver gene name	homologs
347	ccanadensis_homolog_ensembl_peptide	American beaver protein or transcript stable ID	homologs
348	ccanadensis_homolog_chromosome	American beaver chromosome/scaffold name	homologs
349	ccanadensis_homolog_chrom_start	American beaver chromosome/scaffold start (bp)	homologs
350	ccanadensis_homolog_chrom_end	American beaver chromosome/scaffold end (bp)	homologs
351	ccanadensis_homolog_canonical_transcript_protein	Query protein or transcript ID	homologs
352	ccanadensis_homolog_subtype	Last common ancestor with American beaver	homologs
353	ccanadensis_homolog_orthology_type	American beaver homology type	homologs
354	ccanadensis_homolog_perc_id	%id. target American beaver gene identical to query gene	homologs
355	ccanadensis_homolog_perc_id_r1	%id. query gene identical to target American beaver gene	homologs
356	ccanadensis_homolog_goc_score	American beaver Gene-order conservation score	homologs
357	ccanadensis_homolog_wga_coverage	American beaver Whole-genome alignment coverage	homologs
358	ccanadensis_homolog_orthology_confidence	American beaver orthology confidence [0 low, 1 high]	homologs
359	bbbison_homolog_ensembl_gene	American bison gene stable ID	homologs
360	bbbison_homolog_associated_gene_name	American bison gene name	homologs
361	bbbison_homolog_ensembl_peptide	American bison protein or transcript stable ID	homologs
362	bbbison_homolog_chromosome	American bison chromosome/scaffold name	homologs
363	bbbison_homolog_chrom_start	American bison chromosome/scaffold start (bp)	homologs
364	bbbison_homolog_chrom_end	American bison chromosome/scaffold end (bp)	homologs
365	bbbison_homolog_canonical_transcript_protein	Query protein or transcript ID	homologs
366	bbbison_homolog_subtype	Last common ancestor with American bison	homologs
367	bbbison_homolog_orthology_type	American bison homology type	homologs
368	bbbison_homolog_perc_id	%id. target American bison gene identical to query gene	homologs
369	bbbison_homolog_perc_id_r1	%id. query gene identical to target American bison gene	homologs
370	bbbison_homolog_goc_score	American bison Gene-order conservation score	homologs
371	bbbison_homolog_wga_coverage	American bison Whole-genome alignment coverage	homologs
372	bbbison_homolog_orthology_confidence	American bison orthology confidence [0 low, 1 high]	homologs
373	uamericanus_homolog_ensembl_gene	American black bear gene stable ID	homologs
374	uamericanus_homolog_associated_gene_name	American black bear gene name	homologs
375	uamericanus_homolog_ensembl_peptide	American black bear protein or transcript stable ID	homologs
376	uamericanus_homolog_chromosome	American black bear chromosome/scaffold name	homologs
377	uamericanus_homolog_chrom_start	American black bear chromosome/scaffold start (bp)	homologs
378	uamericanus_homolog_chrom_end	American black bear chromosome/scaffold end (bp)	homologs
379	uamericanus_homolog_canonical_transcript_protein	Query protein or transcript ID	homologs
380	uamericanus_homolog_subtype	Last common ancestor with American black bear	homologs
381	uamericanus_homolog_orthology_type	American black bear homology type	homologs
382	uamericanus_homolog_perc_id	%id. target American black bear gene identical to query gene	homologs
383	uamericanus_homolog_perc_id_r1	%id. query gene identical to target American black bear gene	homologs
384	uamericanus_homolog_goc_score	American black bear Gene-order conservation score	homologs
385	uamericanus_homolog_wga_coverage	American black bear Whole-genome alignment coverage	homologs
386	uamericanus_homolog_orthology_confidence	American black bear orthology confidence [0 low, 1 high]	homologs
387	nvison_homolog_ensembl_gene	American mink gene stable ID	homologs
388	nvison_homolog_associated_gene_name	American mink gene name	homologs
389	nvison_homolog_ensembl_peptide	American mink protein or transcript stable ID	homologs
390	nvison_homolog_chromosome	American mink chromosome/scaffold name	homologs
391	nvison_homolog_chrom_start	American mink chromosome/scaffold start (bp)	homologs
392	nvison_homolog_chrom_end	American mink chromosome/scaffold end (bp)	homologs
393	nvison_homolog_canonical_transcript_protein	Query protein or transcript ID	homologs
394	nvison_homolog_subtype	Last common ancestor with American mink	homologs
395	nvison_homolog_orthology_type	American mink homology type	homologs
396	nvison_homolog_perc_id	%id. target American mink gene identical to query gene	homologs
397	nvison_homolog_perc_id_r1	%id. query gene identical to target American mink gene	homologs
398	nvison_homolog_goc_score	American mink Gene-order conservation score	homologs
399	nvison_homolog_wga_coverage	American mink Whole-genome alignment coverage	homologs
400	nvison_homolog_orthology_confidence	American mink orthology confidence [0 low, 1 high]	homologs
401	capalliatus_homolog_ensembl_gene	Angola colobus gene stable ID	homologs
402	capalliatus_homolog_associated_gene_name	Angola colobus gene name	homologs
403	capalliatus_homolog_ensembl_peptide	Angola colobus protein or transcript stable ID	homologs
404	capalliatus_homolog_chromosome	Angola colobus chromosome/scaffold name	homologs
405	capalliatus_homolog_chrom_start	Angola colobus chromosome/scaffold start (bp)	homologs
406	capalliatus_homolog_chrom_end	Angola colobus chromosome/scaffold end (bp)	homologs
407	capalliatus_homolog_canonical_transcript_protein	Query protein or transcript ID	homologs
408	capalliatus_homolog_subtype	Last common ancestor with Angola colobus	homologs
409	capalliatus_homolog_orthology_type	Angola colobus homology type	homologs
410	capalliatus_homolog_perc_id	%id. target Angola colobus gene identical to query gene	homologs
411	capalliatus_homolog_perc_id_r1	%id. query gene identical to target Angola colobus gene	homologs
412	capalliatus_homolog_goc_score	Angola colobus Gene-order conservation score	homologs
413	capalliatus_homolog_wga_coverage	Angola colobus Whole-genome alignment coverage	homologs
414	capalliatus_homolog_orthology_confidence	Angola colobus orthology confidence [0 low, 1 high]	homologs
415	acarolinensis_homolog_ensembl_gene	Anole lizard gene stable ID	homologs
416	acarolinensis_homolog_associated_gene_name	Anole lizard gene name	homologs
417	acarolinensis_homolog_ensembl_peptide	Anole lizard protein or transcript stable ID	homologs
418	acarolinensis_homolog_chromosome	Anole lizard chromosome/scaffold name	homologs
419	acarolinensis_homolog_chrom_start	Anole lizard chromosome/scaffold start (bp)	homologs
420	acarolinensis_homolog_chrom_end	Anole lizard chromosome/scaffold end (bp)	homologs
421	acarolinensis_homolog_canonical_transcript_protein	Query protein or transcript ID	homologs
422	acarolinensis_homolog_subtype	Last common ancestor with Anole lizard	homologs
423	acarolinensis_homolog_orthology_type	Anole lizard homology type	homologs
424	acarolinensis_homolog_perc_id	%id. target Anole lizard gene identical to query gene	homologs
425	acarolinensis_homolog_perc_id_r1	%id. query gene identical to target Anole lizard gene	homologs
426	acarolinensis_homolog_goc_score	Anole lizard Gene-order conservation score	homologs
427	acarolinensis_homolog_wga_coverage	Anole lizard Whole-genome alignment coverage	homologs
428	acarolinensis_homolog_orthology_confidence	Anole lizard orthology confidence [0 low, 1 high]	homologs
429	cdromedarius_homolog_ensembl_gene	Arabian camel gene stable ID	homologs
430	cdromedarius_homolog_associated_gene_name	Arabian camel gene name	homologs
431	cdromedarius_homolog_ensembl_peptide	Arabian camel protein or transcript stable ID	homologs
432	cdromedarius_homolog_chromosome	Arabian camel chromosome/scaffold name	homologs
433	cdromedarius_homolog_chrom_start	Arabian camel chromosome/scaffold start (bp)	homologs
434	cdromedarius_homolog_chrom_end	Arabian camel chromosome/scaffold end (bp)	homologs
435	cdromedarius_homolog_canonical_transcript_protein	Query protein or transcript ID	homologs
436	cdromedarius_homolog_subtype	Last common ancestor with Arabian camel	homologs
437	cdromedarius_homolog_orthology_type	Arabian camel homology type	homologs
438	cdromedarius_homolog_perc_id	%id. target Arabian camel gene identical to query gene	homologs
439	cdromedarius_homolog_perc_id_r1	%id. query gene identical to target Arabian camel gene	homologs
440	cdromedarius_homolog_goc_score	Arabian camel Gene-order conservation score	homologs
441	cdromedarius_homolog_wga_coverage	Arabian camel Whole-genome alignment coverage	homologs
442	cdromedarius_homolog_orthology_confidence	Arabian camel orthology confidence [0 low, 1 high]	homologs
443	smerianae_homolog_ensembl_gene	Argentine black and white tegu gene stable ID	homologs
444	smerianae_homolog_associated_gene_name	Argentine black and white tegu gene name	homologs
445	smerianae_homolog_ensembl_peptide	Argentine black and white tegu protein or transcript stable ID	homologs
446	smerianae_homolog_chromosome	Argentine black and white tegu chromosome/scaffold name	homologs
447	smerianae_homolog_chrom_start	Argentine black and white tegu chromosome/scaffold start (bp)	homologs
448	smerianae_homolog_chrom_end	Argentine black and white tegu chromosome/scaffold end (bp)	homologs
449	smerianae_homolog_canonical_transcript_protein	Query protein or transcript ID	homologs
450	smerianae_homolog_subtype	Last common ancestor with Argentine black and white tegu	homologs
451	smerianae_homolog_orthology_type	Argentine black and white tegu homology type	homologs
452	smerianae_homolog_perc_id	%id. target Argentine black and white tegu gene identical to query gene	homologs
453	smerianae_homolog_perc_id_r1	%id. query gene identical to target Argentine black and white tegu gene	homologs
454	smerianae_homolog_goc_score	Argentine black and white tegu Gene-order conservation score	homologs
455	smerianae_homolog_wga_coverage	Argentine black and white tegu Whole-genome alignment coverage	homologs
456	smerianae_homolog_orthology_confidence	Argentine black and white tegu orthology confidence [0 low, 1 high]	homologs
457	dnovemcinctus_homolog_ensembl_gene	Armadillo gene stable ID	homologs
458	dnovemcinctus_homolog_associated_gene_name	Armadillo gene name	homologs
459	dnovemcinctus_homolog_ensembl_peptide	Armadillo protein or transcript stable ID	homologs
460	dnovemcinctus_homolog_chromosome	Armadillo chromosome/scaffold name	homologs
461	dnovemcinctus_homolog_chrom_start	Armadillo chromosome/scaffold start (bp)	homologs
462	dnovemcinctus_homolog_chrom_end	Armadillo chromosome/scaffold end (bp)	homologs
463	dnovemcinctus_homolog_canonical_transcript_protein	Query protein or transcript ID	homologs
464	dnovemcinctus_homolog_subtype	Last common ancestor with Armadillo	homologs
465	dnovemcinctus_homolog_orthology_type	Armadillo homology type	homologs
466	dnovemcinctus_homolog_perc_id	%id. target Armadillo gene identical to query gene	homologs
467	dnovemcinctus_homolog_perc_id_r1	%id. query gene identical to target Armadillo gene	homologs
468	dnovemcinctus_homolog_goc_score	Armadillo Gene-order conservation score	homologs
469	dnovemcinctus_homolog_wga_coverage	Armadillo Whole-genome alignment coverage	homologs
470	dnovemcinctus_homolog_orthology_confidence	Armadillo orthology confidence [0 low, 1 high]	homologs
471	sformosus_homolog_ensembl_gene	Asian bonytongue gene stable ID	homologs
472	sformosus_homolog_associated_gene_name	Asian bonytongue gene name	homologs
473	sformosus_homolog_ensembl_peptide	Asian bonytongue protein or transcript stable ID	homologs
474	sformosus_homolog_chromosome	Asian bonytongue chromosome/scaffold name	homologs
475	sformosus_homolog_chrom_start	Asian bonytongue chromosome/scaffold start (bp)	homologs
476	sformosus_homolog_chrom_end	Asian bonytongue chromosome/scaffold end (bp)	homologs
477	sformosus_homolog_canonical_transcript_protein	Query protein or transcript ID	homologs
478	sformosus_homolog_subtype	Last common ancestor with Asian bonytongue	homologs
479	sformosus_homolog_orthology_type	Asian bonytongue homology type	homologs
480	sformosus_homolog_perc_id	%id. target Asian bonytongue gene identical to query gene	homologs
481	sformosus_homolog_perc_id_r1	%id. query gene identical to target Asian bonytongue gene	homologs
482	sformosus_homolog_goc_score	Asian bonytongue Gene-order conservation score	homologs
483	sformosus_homolog_wga_coverage	Asian bonytongue Whole-genome alignment coverage	homologs
484	sformosus_homolog_orthology_confidence	Asian bonytongue orthology confidence [0 low, 1 high]	homologs
485	charengus_homolog_ensembl_gene	Atlantic herring gene stable ID	homologs
486	charengus_homolog_associated_gene_name	Atlantic herring gene name	homologs
487	charengus_homolog_ensembl_peptide	Atlantic herring protein or transcript stable ID	homologs
488	charengus_homolog_chromosome	Atlantic herring chromosome/scaffold name	homologs
489	charengus_homolog_chrom_start	Atlantic herring chromosome/scaffold start (bp)	homologs
490	charengus_homolog_chrom_end	Atlantic herring chromosome/scaffold end (bp)	homologs
491	charengus_homolog_canonical_transcript_protein	Query protein or transcript ID	homologs
492	charengus_homolog_subtype	Last common ancestor with Atlantic herring	homologs
493	charengus_homolog_orthology_type	Atlantic herring homology type	homologs
494	charengus_homolog_perc_id	%id. target Atlantic herring gene identical to query gene	homologs
495	charengus_homolog_perc_id_r1	%id. query gene identical to target Atlantic herring gene	homologs
496	charengus_homolog_goc_score	Atlantic herring Gene-order conservation score	homologs
497	charengus_homolog_wga_coverage	Atlantic herring Whole-genome alignment coverage	homologs
498	charengus_homolog_orthology_confidence	Atlantic herring orthology confidence [0 low, 1 high]	homologs
499	ssalar_homolog_ensembl_gene	Atlantic salmon gene stable ID	homologs
500	ssalar_homolog_associated_gene_name	Atlantic salmon gene name	homologs
501	ssalar_homolog_ensembl_peptide	Atlantic salmon protein or transcript stable ID	homologs
502	ssalar_homolog_chromosome	Atlantic salmon chromosome/scaffold name	homologs
503	ssalar_homolog_chrom_start	Atlantic salmon chromosome/scaffold start (bp)	homologs
504	ssalar_homolog_chrom_end	Atlantic salmon chromosome/scaffold end (bp)	homologs
505	ssalar_homolog_canonical_transcript_protein	Query protein or transcript ID	homologs
506	ssalar_homolog_subtype	Last common ancestor with Atlantic salmon	homologs
507	ssalar_homolog_orthology_type	Atlantic salmon homology type	homologs
508	ssalar_homolog_perc_id	%id. target Atlantic salmon gene identical to query gene	homologs
509	ssalar_homolog_perc_id_r1	%id. query gene identical to target Atlantic salmon gene	homologs
510	ssalar_homolog_goc_score	Atlantic salmon Gene-order conservation score	homologs
511	ssalar_homolog_wga_coverage	Atlantic salmon Whole-genome alignment coverage	homologs
512	ssalar_homolog_orthology_confidence	Atlantic salmon orthology confidence [0 low, 1 high]	homologs
513	cporosus_homolog_ensembl_gene	Australian saltwater crocodile gene stable ID	homologs
514	cporosus_homolog_associated_gene_name	Australian saltwater crocodile gene name	homologs
515	cporosus_homolog_ensembl_peptide	Australian saltwater crocodile protein or transcript stable ID	homologs
516	cporosus_homolog_chromosome	Australian saltwater crocodile chromosome/scaffold name	homologs
517	cporosus_homolog_chrom_start	Australian saltwater crocodile chromosome/scaffold start (bp)	homologs
518	cporosus_homolog_chrom_end	Australian saltwater crocodile chromosome/scaffold end (bp)	homologs
519	cporosus_homolog_canonical_transcript_protein	Query protein or transcript ID	homologs
520	cporosus_homolog_subtype	Last common ancestor with Australian saltwater crocodile	homologs
521	cporosus_homolog_orthology_type	Australian saltwater crocodile homology type	homologs
522	cporosus_homolog_perc_id	%id. target Australian saltwater crocodile gene identical to query gene	homologs
523	cporosus_homolog_perc_id_r1	%id. query gene identical to target Australian saltwater crocodile gene	homologs
524	cporosus_homolog_goc_score	Australian saltwater crocodile Gene-order conservation score	homologs
525	cporosus_homolog_wga_coverage	Australian saltwater crocodile Whole-genome alignment coverage	homologs
526	cporosus_homolog_orthology_confidence	Australian saltwater crocodile orthology confidence [0 low, 1 high]	homologs
527	lbergylta_homolog_ensembl_gene	Ballan wrasse gene stable ID	homologs
528	lbergylta_homolog_associated_gene_name	Ballan wrasse gene name	homologs
529	lbergylta_homolog_ensembl_peptide	Ballan wrasse protein or transcript stable ID	homologs
530	lbergylta_homolog_chromosome	Ballan wrasse chromosome/scaffold name	homologs
531	lbergylta_homolog_chrom_start	Ballan wrasse chromosome/scaffold start (bp)	homologs
532	lbergylta_homolog_chrom_end	Ballan wrasse chromosome/scaffold end (bp)	homologs
533	lbergylta_homolog_canonical_transcript_protein	Query protein or transcript ID	homologs
534	lbergylta_homolog_subtype	Last common ancestor with Ballan wrasse	homologs
535	lbergylta_homolog_orthology_type	Ballan wrasse homology type	homologs
536	lbergylta_homolog_perc_id	%id. target Ballan wrasse gene identical to query gene	homologs
537	lbergylta_homolog_perc_id_r1	%id. query gene identical to target Ballan wrasse gene	homologs
538	lbergylta_homolog_goc_score	Ballan wrasse Gene-order conservation score	homologs
539	lbergylta_homolog_wga_coverage	Ballan wrasse Whole-genome alignment coverage	homologs
540	lbergylta_homolog_orthology_confidence	Ballan wrasse orthology confidence [0 low, 1 high]	homologs
541	lcalcarifer_homolog_ensembl_gene	Barramundi perch gene stable ID	homologs
542	lcalcarifer_homolog_associated_gene_name	Barramundi perch gene name	homologs
543	lcalcarifer_homolog_ensembl_peptide	Barramundi perch protein or transcript stable ID	homologs
544	lcalcarifer_homolog_chromosome	Barramundi perch chromosome/scaffold name	homologs
545	lcalcarifer_homolog_chrom_start	Barramundi perch chromosome/scaffold start (bp)	homologs
546	lcalcarifer_homolog_chrom_end	Barramundi perch chromosome/scaffold end (bp)	homologs
547	lcalcarifer_homolog_canonical_transcript_protein	Query protein or transcript ID	homologs
548	lcalcarifer_homolog_subtype	Last common ancestor with Barramundi perch	homologs
549	lcalcarifer_homolog_orthology_type	Barramundi perch homology type	homologs
550	lcalcarifer_homolog_perc_id	%id. target Barramundi perch gene identical to query gene	homologs
551	lcalcarifer_homolog_perc_id_r1	%id. query gene identical to target Barramundi perch gene	homologs
552	lcalcarifer_homolog_goc_score	Barramundi perch Gene-order conservation score	homologs
553	lcalcarifer_homolog_wga_coverage	Barramundi perch Whole-genome alignment coverage	homologs
554	lcalcarifer_homolog_orthology_confidence	Barramundi perch orthology confidence [0 low, 1 high]	homologs
555	lsdomestica_homolog_ensembl_gene	Bengalese finch gene stable ID	homologs
556	lsdomestica_homolog_associated_gene_name	Bengalese finch gene name	homologs
557	lsdomestica_homolog_ensembl_peptide	Bengalese finch protein or transcript stable ID	homologs
558	lsdomestica_homolog_chromosome	Bengalese finch chromosome/scaffold name	homologs
559	lsdomestica_homolog_chrom_start	Bengalese finch chromosome/scaffold start (bp)	homologs
560	lsdomestica_homolog_chrom_end	Bengalese finch chromosome/scaffold end (bp)	homologs
561	lsdomestica_homolog_canonical_transcript_protein	Query protein or transcript ID	homologs
562	lsdomestica_homolog_subtype	Last common ancestor with Bengalese finch	homologs
563	lsdomestica_homolog_orthology_type	Bengalese finch homology type	homologs
564	lsdomestica_homolog_perc_id	%id. target Bengalese finch gene identical to query gene	homologs
565	lsdomestica_homolog_perc_id_r1	%id. query gene identical to target Bengalese finch gene	homologs
566	lsdomestica_homolog_goc_score	Bengalese finch Gene-order conservation score	homologs
567	lsdomestica_homolog_wga_coverage	Bengalese finch Whole-genome alignment coverage	homologs
568	lsdomestica_homolog_orthology_confidence	Bengalese finch orthology confidence [0 low, 1 high]	homologs
569	rbieti_homolog_ensembl_gene	Black snub-nosed monkey gene stable ID	homologs
570	rbieti_homolog_associated_gene_name	Black snub-nosed monkey gene name	homologs
571	rbieti_homolog_ensembl_peptide	Black snub-nosed monkey protein or transcript stable ID	homologs
572	rbieti_homolog_chromosome	Black snub-nosed monkey chromosome/scaffold name	homologs
573	rbieti_homolog_chrom_start	Black snub-nosed monkey chromosome/scaffold start (bp)	homologs
574	rbieti_homolog_chrom_end	Black snub-nosed monkey chromosome/scaffold end (bp)	homologs
575	rbieti_homolog_canonical_transcript_protein	Query protein or transcript ID	homologs
576	rbieti_homolog_subtype	Last common ancestor with Black snub-nosed monkey	homologs
577	rbieti_homolog_orthology_type	Black snub-nosed monkey homology type	homologs
578	rbieti_homolog_perc_id	%id. target Black snub-nosed monkey gene identical to query gene	homologs
579	rbieti_homolog_perc_id_r1	%id. query gene identical to target Black snub-nosed monkey gene	homologs
580	rbieti_homolog_goc_score	Black snub-nosed monkey Gene-order conservation score	homologs
581	rbieti_homolog_wga_coverage	Black snub-nosed monkey Whole-genome alignment coverage	homologs
582	rbieti_homolog_orthology_confidence	Black snub-nosed monkey orthology confidence [0 low, 1 high]	homologs
583	oaureus_homolog_ensembl_gene	Blue tilapia gene stable ID	homologs
584	oaureus_homolog_associated_gene_name	Blue tilapia gene name	homologs
585	oaureus_homolog_ensembl_peptide	Blue tilapia protein or transcript stable ID	homologs
586	oaureus_homolog_chromosome	Blue tilapia chromosome/scaffold name	homologs
587	oaureus_homolog_chrom_start	Blue tilapia chromosome/scaffold start (bp)	homologs
588	oaureus_homolog_chrom_end	Blue tilapia chromosome/scaffold end (bp)	homologs
589	oaureus_homolog_canonical_transcript_protein	Query protein or transcript ID	homologs
590	oaureus_homolog_subtype	Last common ancestor with Blue tilapia	homologs
591	oaureus_homolog_orthology_type	Blue tilapia homology type	homologs
592	oaureus_homolog_perc_id	%id. target Blue tilapia gene identical to query gene	homologs
593	oaureus_homolog_perc_id_r1	%id. query gene identical to target Blue tilapia gene	homologs
594	oaureus_homolog_goc_score	Blue tilapia Gene-order conservation score	homologs
595	oaureus_homolog_wga_coverage	Blue tilapia Whole-genome alignment coverage	homologs
596	oaureus_homolog_orthology_confidence	Blue tilapia orthology confidence [0 low, 1 high]	homologs
597	gwilldenowi_homolog_ensembl_gene	Blunt-snouted clingfish gene stable ID	homologs
598	gwilldenowi_homolog_associated_gene_name	Blunt-snouted clingfish gene name	homologs
599	gwilldenowi_homolog_ensembl_peptide	Blunt-snouted clingfish protein or transcript stable ID	homologs
600	gwilldenowi_homolog_chromosome	Blunt-snouted clingfish chromosome/scaffold name	homologs
601	gwilldenowi_homolog_chrom_start	Blunt-snouted clingfish chromosome/scaffold start (bp)	homologs
602	gwilldenowi_homolog_chrom_end	Blunt-snouted clingfish chromosome/scaffold end (bp)	homologs
603	gwilldenowi_homolog_canonical_transcript_protein	Query protein or transcript ID	homologs
604	gwilldenowi_homolog_subtype	Last common ancestor with Blunt-snouted clingfish	homologs
605	gwilldenowi_homolog_orthology_type	Blunt-snouted clingfish homology type	homologs
606	gwilldenowi_homolog_perc_id	%id. target Blunt-snouted clingfish gene identical to query gene	homologs
607	gwilldenowi_homolog_perc_id_r1	%id. query gene identical to target Blunt-snouted clingfish gene	homologs
608	gwilldenowi_homolog_goc_score	Blunt-snouted clingfish Gene-order conservation score	homologs
609	gwilldenowi_homolog_wga_coverage	Blunt-snouted clingfish Whole-genome alignment coverage	homologs
610	gwilldenowi_homolog_orthology_confidence	Blunt-snouted clingfish orthology confidence [0 low, 1 high]	homologs
611	sbboliviensis_homolog_ensembl_gene	Bolivian squirrel monkey gene stable ID	homologs
612	sbboliviensis_homolog_associated_gene_name	Bolivian squirrel monkey gene name	homologs
613	sbboliviensis_homolog_ensembl_peptide	Bolivian squirrel monkey protein or transcript stable ID	homologs
614	sbboliviensis_homolog_chromosome	Bolivian squirrel monkey chromosome/scaffold name	homologs
615	sbboliviensis_homolog_chrom_start	Bolivian squirrel monkey chromosome/scaffold start (bp)	homologs
616	sbboliviensis_homolog_chrom_end	Bolivian squirrel monkey chromosome/scaffold end (bp)	homologs
617	sbboliviensis_homolog_canonical_transcript_protein	Query protein or transcript ID	homologs
618	sbboliviensis_homolog_subtype	Last common ancestor with Bolivian squirrel monkey	homologs
619	sbboliviensis_homolog_orthology_type	Bolivian squirrel monkey homology type	homologs
620	sbboliviensis_homolog_perc_id	%id. target Bolivian squirrel monkey gene identical to query gene	homologs
621	sbboliviensis_homolog_perc_id_r1	%id. query gene identical to target Bolivian squirrel monkey gene	homologs
622	sbboliviensis_homolog_goc_score	Bolivian squirrel monkey Gene-order conservation score	homologs
623	sbboliviensis_homolog_wga_coverage	Bolivian squirrel monkey Whole-genome alignment coverage	homologs
624	sbboliviensis_homolog_orthology_confidence	Bolivian squirrel monkey orthology confidence [0 low, 1 high]	homologs
625	ppaniscus_homolog_ensembl_gene	Bonobo gene stable ID	homologs
626	ppaniscus_homolog_associated_gene_name	Bonobo gene name	homologs
627	ppaniscus_homolog_ensembl_peptide	Bonobo protein or transcript stable ID	homologs
628	ppaniscus_homolog_chromosome	Bonobo chromosome/scaffold name	homologs
629	ppaniscus_homolog_chrom_start	Bonobo chromosome/scaffold start (bp)	homologs
630	ppaniscus_homolog_chrom_end	Bonobo chromosome/scaffold end (bp)	homologs
631	ppaniscus_homolog_canonical_transcript_protein	Query protein or transcript ID	homologs
632	ppaniscus_homolog_subtype	Last common ancestor with Bonobo	homologs
633	ppaniscus_homolog_orthology_type	Bonobo homology type	homologs
634	ppaniscus_homolog_perc_id	%id. target Bonobo gene identical to query gene	homologs
635	ppaniscus_homolog_perc_id_r1	%id. query gene identical to target Bonobo gene	homologs
636	ppaniscus_homolog_goc_score	Bonobo Gene-order conservation score	homologs
637	ppaniscus_homolog_wga_coverage	Bonobo Whole-genome alignment coverage	homologs
638	ppaniscus_homolog_orthology_confidence	Bonobo orthology confidence [0 low, 1 high]	homologs
639	caperea_homolog_ensembl_gene	Brazilian guinea pig gene stable ID	homologs
640	caperea_homolog_associated_gene_name	Brazilian guinea pig gene name	homologs
641	caperea_homolog_ensembl_peptide	Brazilian guinea pig protein or transcript stable ID	homologs
642	caperea_homolog_chromosome	Brazilian guinea pig chromosome/scaffold name	homologs
643	caperea_homolog_chrom_start	Brazilian guinea pig chromosome/scaffold start (bp)	homologs
644	caperea_homolog_chrom_end	Brazilian guinea pig chromosome/scaffold end (bp)	homologs
645	caperea_homolog_canonical_transcript_protein	Query protein or transcript ID	homologs
646	caperea_homolog_subtype	Last common ancestor with Brazilian guinea pig	homologs
647	caperea_homolog_orthology_type	Brazilian guinea pig homology type	homologs
648	caperea_homolog_perc_id	%id. target Brazilian guinea pig gene identical to query gene	homologs
649	caperea_homolog_perc_id_r1	%id. query gene identical to target Brazilian guinea pig gene	homologs
650	caperea_homolog_goc_score	Brazilian guinea pig Gene-order conservation score	homologs
651	caperea_homolog_wga_coverage	Brazilian guinea pig Whole-genome alignment coverage	homologs
652	caperea_homolog_orthology_confidence	Brazilian guinea pig orthology confidence [0 low, 1 high]	homologs
653	strutta_homolog_ensembl_gene	Brown trout gene stable ID	homologs
654	strutta_homolog_associated_gene_name	Brown trout gene name	homologs
655	strutta_homolog_ensembl_peptide	Brown trout protein or transcript stable ID	homologs
656	strutta_homolog_chromosome	Brown trout chromosome/scaffold name	homologs
657	strutta_homolog_chrom_start	Brown trout chromosome/scaffold start (bp)	homologs
658	strutta_homolog_chrom_end	Brown trout chromosome/scaffold end (bp)	homologs
659	strutta_homolog_canonical_transcript_protein	Query protein or transcript ID	homologs
660	strutta_homolog_subtype	Last common ancestor with Brown trout	homologs
661	strutta_homolog_orthology_type	Brown trout homology type	homologs
662	strutta_homolog_perc_id	%id. target Brown trout gene identical to query gene	homologs
663	strutta_homolog_perc_id_r1	%id. query gene identical to target Brown trout gene	homologs
664	strutta_homolog_goc_score	Brown trout Gene-order conservation score	homologs
665	strutta_homolog_wga_coverage	Brown trout Whole-genome alignment coverage	homologs
666	strutta_homolog_orthology_confidence	Brown trout orthology confidence [0 low, 1 high]	homologs
667	mundulatus_homolog_ensembl_gene	Budgerigar gene stable ID	homologs
668	mundulatus_homolog_associated_gene_name	Budgerigar gene name	homologs
669	mundulatus_homolog_ensembl_peptide	Budgerigar protein or transcript stable ID	homologs
670	mundulatus_homolog_chromosome	Budgerigar chromosome/scaffold name	homologs
671	mundulatus_homolog_chrom_start	Budgerigar chromosome/scaffold start (bp)	homologs
672	mundulatus_homolog_chrom_end	Budgerigar chromosome/scaffold end (bp)	homologs
673	mundulatus_homolog_canonical_transcript_protein	Query protein or transcript ID	homologs
674	mundulatus_homolog_subtype	Last common ancestor with Budgerigar	homologs
675	mundulatus_homolog_orthology_type	Budgerigar homology type	homologs
676	mundulatus_homolog_perc_id	%id. target Budgerigar gene identical to query gene	homologs
677	mundulatus_homolog_perc_id_r1	%id. query gene identical to target Budgerigar gene	homologs
678	mundulatus_homolog_goc_score	Budgerigar Gene-order conservation score	homologs
679	mundulatus_homolog_wga_coverage	Budgerigar Whole-genome alignment coverage	homologs
680	mundulatus_homolog_orthology_confidence	Budgerigar orthology confidence [0 low, 1 high]	homologs
681	hburtoni_homolog_ensembl_gene	Burton's mouthbrooder gene stable ID	homologs
682	hburtoni_homolog_associated_gene_name	Burton's mouthbrooder gene name	homologs
683	hburtoni_homolog_ensembl_peptide	Burton's mouthbrooder protein or transcript stable ID	homologs
684	hburtoni_homolog_chromosome	Burton's mouthbrooder chromosome/scaffold name	homologs
685	hburtoni_homolog_chrom_start	Burton's mouthbrooder chromosome/scaffold start (bp)	homologs
686	hburtoni_homolog_chrom_end	Burton's mouthbrooder chromosome/scaffold end (bp)	homologs
687	hburtoni_homolog_canonical_transcript_protein	Query protein or transcript ID	homologs
688	hburtoni_homolog_subtype	Last common ancestor with Burton's mouthbrooder	homologs
689	hburtoni_homolog_orthology_type	Burton's mouthbrooder homology type	homologs
690	hburtoni_homolog_perc_id	%id. target Burton's mouthbrooder gene identical to query gene	homologs
691	hburtoni_homolog_perc_id_r1	%id. query gene identical to target Burton's mouthbrooder gene	homologs
692	hburtoni_homolog_goc_score	Burton's mouthbrooder Gene-order conservation score	homologs
693	hburtoni_homolog_wga_coverage	Burton's mouthbrooder Whole-genome alignment coverage	homologs
694	hburtoni_homolog_orthology_confidence	Burton's mouthbrooder orthology confidence [0 low, 1 high]	homologs
695	ogarnettii_homolog_ensembl_gene	Bushbaby gene stable ID	homologs
696	ogarnettii_homolog_associated_gene_name	Bushbaby gene name	homologs
697	ogarnettii_homolog_ensembl_peptide	Bushbaby protein or transcript stable ID	homologs
698	ogarnettii_homolog_chromosome	Bushbaby chromosome/scaffold name	homologs
699	ogarnettii_homolog_chrom_start	Bushbaby chromosome/scaffold start (bp)	homologs
700	ogarnettii_homolog_chrom_end	Bushbaby chromosome/scaffold end (bp)	homologs
701	ogarnettii_homolog_canonical_transcript_protein	Query protein or transcript ID	homologs
702	ogarnettii_homolog_subtype	Last common ancestor with Bushbaby	homologs
703	ogarnettii_homolog_orthology_type	Bushbaby homology type	homologs
704	ogarnettii_homolog_perc_id	%id. target Bushbaby gene identical to query gene	homologs
705	ogarnettii_homolog_perc_id_r1	%id. query gene identical to target Bushbaby gene	homologs
706	ogarnettii_homolog_goc_score	Bushbaby Gene-order conservation score	homologs
707	ogarnettii_homolog_wga_coverage	Bushbaby Whole-genome alignment coverage	homologs
708	ogarnettii_homolog_orthology_confidence	Bushbaby orthology confidence [0 low, 1 high]	homologs
709	cintestinalis_homolog_ensembl_gene	C.intestinalis gene stable ID	homologs
710	cintestinalis_homolog_associated_gene_name	C.intestinalis gene name	homologs
711	cintestinalis_homolog_ensembl_peptide	C.intestinalis protein or transcript stable ID	homologs
712	cintestinalis_homolog_chromosome	C.intestinalis chromosome/scaffold name	homologs
713	cintestinalis_homolog_chrom_start	C.intestinalis chromosome/scaffold start (bp)	homologs
714	cintestinalis_homolog_chrom_end	C.intestinalis chromosome/scaffold end (bp)	homologs
715	cintestinalis_homolog_canonical_transcript_protein	Query protein or transcript ID	homologs
716	cintestinalis_homolog_subtype	Last common ancestor with C.intestinalis	homologs
717	cintestinalis_homolog_orthology_type	C.intestinalis homology type	homologs
718	cintestinalis_homolog_perc_id	%id. target C.intestinalis gene identical to query gene	homologs
719	cintestinalis_homolog_perc_id_r1	%id. query gene identical to target C.intestinalis gene	homologs
720	cintestinalis_homolog_wga_coverage	C.intestinalis Whole-genome alignment coverage	homologs
721	cintestinalis_homolog_orthology_confidence	C.intestinalis orthology confidence [0 low, 1 high]	homologs
722	csavignyi_homolog_ensembl_gene	C.savignyi gene stable ID	homologs
723	csavignyi_homolog_associated_gene_name	C.savignyi gene name	homologs
724	csavignyi_homolog_ensembl_peptide	C.savignyi protein or transcript stable ID	homologs
725	csavignyi_homolog_chromosome	C.savignyi chromosome/scaffold name	homologs
726	csavignyi_homolog_chrom_start	C.savignyi chromosome/scaffold start (bp)	homologs
727	csavignyi_homolog_chrom_end	C.savignyi chromosome/scaffold end (bp)	homologs
728	csavignyi_homolog_canonical_transcript_protein	Query protein or transcript ID	homologs
729	csavignyi_homolog_subtype	Last common ancestor with C.savignyi	homologs
730	csavignyi_homolog_orthology_type	C.savignyi homology type	homologs
731	csavignyi_homolog_perc_id	%id. target C.savignyi gene identical to query gene	homologs
732	csavignyi_homolog_perc_id_r1	%id. query gene identical to target C.savignyi gene	homologs
733	csavignyi_homolog_wga_coverage	C.savignyi Whole-genome alignment coverage	homologs
734	csavignyi_homolog_orthology_confidence	C.savignyi orthology confidence [0 low, 1 high]	homologs
735	celegans_homolog_ensembl_gene	Caenorhabditis elegans gene stable ID	homologs
736	celegans_homolog_associated_gene_name	Caenorhabditis elegans gene name	homologs
737	celegans_homolog_ensembl_peptide	Caenorhabditis elegans protein or transcript stable ID	homologs
738	celegans_homolog_chromosome	Caenorhabditis elegans chromosome/scaffold name	homologs
739	celegans_homolog_chrom_start	Caenorhabditis elegans chromosome/scaffold start (bp)	homologs
740	celegans_homolog_chrom_end	Caenorhabditis elegans chromosome/scaffold end (bp)	homologs
741	celegans_homolog_canonical_transcript_protein	Query protein or transcript ID	homologs
742	celegans_homolog_subtype	Last common ancestor with Caenorhabditis elegans	homologs
743	celegans_homolog_orthology_type	Caenorhabditis elegans homology type	homologs
744	celegans_homolog_perc_id	%id. target Caenorhabditis elegans gene identical to query gene	homologs
745	celegans_homolog_perc_id_r1	%id. query gene identical to target Caenorhabditis elegans gene	homologs
746	celegans_homolog_orthology_confidence	Caenorhabditis elegans orthology confidence [0 low, 1 high]	homologs
747	lcanadensis_homolog_ensembl_gene	Canada lynx gene stable ID	homologs
748	lcanadensis_homolog_associated_gene_name	Canada lynx gene name	homologs
749	lcanadensis_homolog_ensembl_peptide	Canada lynx protein or transcript stable ID	homologs
750	lcanadensis_homolog_chromosome	Canada lynx chromosome/scaffold name	homologs
751	lcanadensis_homolog_chrom_start	Canada lynx chromosome/scaffold start (bp)	homologs
752	lcanadensis_homolog_chrom_end	Canada lynx chromosome/scaffold end (bp)	homologs
753	lcanadensis_homolog_canonical_transcript_protein	Query protein or transcript ID	homologs
754	lcanadensis_homolog_subtype	Last common ancestor with Canada lynx	homologs
755	lcanadensis_homolog_orthology_type	Canada lynx homology type	homologs
756	lcanadensis_homolog_perc_id	%id. target Canada lynx gene identical to query gene	homologs
757	lcanadensis_homolog_perc_id_r1	%id. query gene identical to target Canada lynx gene	homologs
758	lcanadensis_homolog_goc_score	Canada lynx Gene-order conservation score	homologs
759	lcanadensis_homolog_wga_coverage	Canada lynx Whole-genome alignment coverage	homologs
760	lcanadensis_homolog_orthology_confidence	Canada lynx orthology confidence [0 low, 1 high]	homologs
761	ccapucinus_homolog_ensembl_gene	Capuchin gene stable ID	homologs
762	ccapucinus_homolog_associated_gene_name	Capuchin gene name	homologs
763	ccapucinus_homolog_ensembl_peptide	Capuchin protein or transcript stable ID	homologs
764	ccapucinus_homolog_chromosome	Capuchin chromosome/scaffold name	homologs
765	ccapucinus_homolog_chrom_start	Capuchin chromosome/scaffold start (bp)	homologs
766	ccapucinus_homolog_chrom_end	Capuchin chromosome/scaffold end (bp)	homologs
767	ccapucinus_homolog_canonical_transcript_protein	Query protein or transcript ID	homologs
768	ccapucinus_homolog_subtype	Last common ancestor with Capuchin	homologs
769	ccapucinus_homolog_orthology_type	Capuchin homology type	homologs
770	ccapucinus_homolog_perc_id	%id. target Capuchin gene identical to query gene	homologs
771	ccapucinus_homolog_perc_id_r1	%id. query gene identical to target Capuchin gene	homologs
772	ccapucinus_homolog_goc_score	Capuchin Gene-order conservation score	homologs
773	ccapucinus_homolog_wga_coverage	Capuchin Whole-genome alignment coverage	homologs
774	ccapucinus_homolog_orthology_confidence	Capuchin orthology confidence [0 low, 1 high]	homologs
775	fcatus_homolog_ensembl_gene	Cat gene stable ID	homologs
776	fcatus_homolog_associated_gene_name	Cat gene name	homologs
777	fcatus_homolog_ensembl_peptide	Cat protein or transcript stable ID	homologs
778	fcatus_homolog_chromosome	Cat chromosome/scaffold name	homologs
779	fcatus_homolog_chrom_start	Cat chromosome/scaffold start (bp)	homologs
780	fcatus_homolog_chrom_end	Cat chromosome/scaffold end (bp)	homologs
781	fcatus_homolog_canonical_transcript_protein	Query protein or transcript ID	homologs
782	fcatus_homolog_subtype	Last common ancestor with Cat	homologs
783	fcatus_homolog_orthology_type	Cat homology type	homologs
784	fcatus_homolog_perc_id	%id. target Cat gene identical to query gene	homologs
785	fcatus_homolog_perc_id_r1	%id. query gene identical to target Cat gene	homologs
786	fcatus_homolog_goc_score	Cat Gene-order conservation score	homologs
787	fcatus_homolog_wga_coverage	Cat Whole-genome alignment coverage	homologs
788	fcatus_homolog_orthology_confidence	Cat orthology confidence [0 low, 1 high]	homologs
789	pvitticeps_homolog_ensembl_gene	Central bearded dragon gene stable ID	homologs
790	pvitticeps_homolog_associated_gene_name	Central bearded dragon gene name	homologs
791	pvitticeps_homolog_ensembl_peptide	Central bearded dragon protein or transcript stable ID	homologs
792	pvitticeps_homolog_chromosome	Central bearded dragon chromosome/scaffold name	homologs
793	pvitticeps_homolog_chrom_start	Central bearded dragon chromosome/scaffold start (bp)	homologs
794	pvitticeps_homolog_chrom_end	Central bearded dragon chromosome/scaffold end (bp)	homologs
795	pvitticeps_homolog_canonical_transcript_protein	Query protein or transcript ID	homologs
796	pvitticeps_homolog_subtype	Last common ancestor with Central bearded dragon	homologs
797	pvitticeps_homolog_orthology_type	Central bearded dragon homology type	homologs
798	pvitticeps_homolog_perc_id	%id. target Central bearded dragon gene identical to query gene	homologs
799	pvitticeps_homolog_perc_id_r1	%id. query gene identical to target Central bearded dragon gene	homologs
800	pvitticeps_homolog_goc_score	Central bearded dragon Gene-order conservation score	homologs
801	pvitticeps_homolog_wga_coverage	Central bearded dragon Whole-genome alignment coverage	homologs
802	pvitticeps_homolog_orthology_confidence	Central bearded dragon orthology confidence [0 low, 1 high]	homologs
803	cgobio_homolog_ensembl_gene	Channel bull blenny gene stable ID	homologs
804	cgobio_homolog_associated_gene_name	Channel bull blenny gene name	homologs
805	cgobio_homolog_ensembl_peptide	Channel bull blenny protein or transcript stable ID	homologs
806	cgobio_homolog_chromosome	Channel bull blenny chromosome/scaffold name	homologs
807	cgobio_homolog_chrom_start	Channel bull blenny chromosome/scaffold start (bp)	homologs
808	cgobio_homolog_chrom_end	Channel bull blenny chromosome/scaffold end (bp)	homologs
809	cgobio_homolog_canonical_transcript_protein	Query protein or transcript ID	homologs
810	cgobio_homolog_subtype	Last common ancestor with Channel bull blenny	homologs
811	cgobio_homolog_orthology_type	Channel bull blenny homology type	homologs
812	cgobio_homolog_perc_id	%id. target Channel bull blenny gene identical to query gene	homologs
813	cgobio_homolog_perc_id_r1	%id. query gene identical to target Channel bull blenny gene	homologs
814	cgobio_homolog_goc_score	Channel bull blenny Gene-order conservation score	homologs
815	cgobio_homolog_wga_coverage	Channel bull blenny Whole-genome alignment coverage	homologs
816	cgobio_homolog_orthology_confidence	Channel bull blenny orthology confidence [0 low, 1 high]	homologs
817	ipunctatus_homolog_ensembl_gene	Channel catfish gene stable ID	homologs
818	ipunctatus_homolog_associated_gene_name	Channel catfish gene name	homologs
819	ipunctatus_homolog_ensembl_peptide	Channel catfish protein or transcript stable ID	homologs
820	ipunctatus_homolog_chromosome	Channel catfish chromosome/scaffold name	homologs
821	ipunctatus_homolog_chrom_start	Channel catfish chromosome/scaffold start (bp)	homologs
822	ipunctatus_homolog_chrom_end	Channel catfish chromosome/scaffold end (bp)	homologs
823	ipunctatus_homolog_canonical_transcript_protein	Query protein or transcript ID	homologs
824	ipunctatus_homolog_subtype	Last common ancestor with Channel catfish	homologs
825	ipunctatus_homolog_orthology_type	Channel catfish homology type	homologs
826	ipunctatus_homolog_perc_id	%id. target Channel catfish gene identical to query gene	homologs
827	ipunctatus_homolog_perc_id_r1	%id. query gene identical to target Channel catfish gene	homologs
828	ipunctatus_homolog_goc_score	Channel catfish Gene-order conservation score	homologs
829	ipunctatus_homolog_wga_coverage	Channel catfish Whole-genome alignment coverage	homologs
830	ipunctatus_homolog_orthology_confidence	Channel catfish orthology confidence [0 low, 1 high]	homologs
831	ggallus_homolog_ensembl_gene	Chicken gene stable ID	homologs
832	ggallus_homolog_associated_gene_name	Chicken gene name	homologs
833	ggallus_homolog_ensembl_peptide	Chicken protein or transcript stable ID	homologs
834	ggallus_homolog_chromosome	Chicken chromosome/scaffold name	homologs
835	ggallus_homolog_chrom_start	Chicken chromosome/scaffold start (bp)	homologs
836	ggallus_homolog_chrom_end	Chicken chromosome/scaffold end (bp)	homologs
837	ggallus_homolog_canonical_transcript_protein	Query protein or transcript ID	homologs
838	ggallus_homolog_subtype	Last common ancestor with Chicken	homologs
839	ggallus_homolog_orthology_type	Chicken homology type	homologs
840	ggallus_homolog_perc_id	%id. target Chicken gene identical to query gene	homologs
841	ggallus_homolog_perc_id_r1	%id. query gene identical to target Chicken gene	homologs
842	ggallus_homolog_goc_score	Chicken Gene-order conservation score	homologs
843	ggallus_homolog_wga_coverage	Chicken Whole-genome alignment coverage	homologs
844	ggallus_homolog_orthology_confidence	Chicken orthology confidence [0 low, 1 high]	homologs
845	ptroglodytes_homolog_ensembl_gene	Chimpanzee gene stable ID	homologs
846	ptroglodytes_homolog_associated_gene_name	Chimpanzee gene name	homologs
847	ptroglodytes_homolog_ensembl_peptide	Chimpanzee protein or transcript stable ID	homologs
848	ptroglodytes_homolog_chromosome	Chimpanzee chromosome/scaffold name	homologs
849	ptroglodytes_homolog_chrom_start	Chimpanzee chromosome/scaffold start (bp)	homologs
850	ptroglodytes_homolog_chrom_end	Chimpanzee chromosome/scaffold end (bp)	homologs
851	ptroglodytes_homolog_canonical_transcript_protein	Query protein or transcript ID	homologs
852	ptroglodytes_homolog_subtype	Last common ancestor with Chimpanzee	homologs
853	ptroglodytes_homolog_orthology_type	Chimpanzee homology type	homologs
854	ptroglodytes_homolog_perc_id	%id. target Chimpanzee gene identical to query gene	homologs
855	ptroglodytes_homolog_perc_id_r1	%id. query gene identical to target Chimpanzee gene	homologs
856	ptroglodytes_homolog_goc_score	Chimpanzee Gene-order conservation score	homologs
857	ptroglodytes_homolog_wga_coverage	Chimpanzee Whole-genome alignment coverage	homologs
858	ptroglodytes_homolog_orthology_confidence	Chimpanzee orthology confidence [0 low, 1 high]	homologs
859	cgchok1gshd_homolog_ensembl_gene	Chinese hamster CHOK1GS gene stable ID	homologs
860	cgchok1gshd_homolog_associated_gene_name	Chinese hamster CHOK1GS gene name	homologs
861	cgchok1gshd_homolog_ensembl_peptide	Chinese hamster CHOK1GS protein or transcript stable ID	homologs
862	cgchok1gshd_homolog_chromosome	Chinese hamster CHOK1GS chromosome/scaffold name	homologs
863	cgchok1gshd_homolog_chrom_start	Chinese hamster CHOK1GS chromosome/scaffold start (bp)	homologs
864	cgchok1gshd_homolog_chrom_end	Chinese hamster CHOK1GS chromosome/scaffold end (bp)	homologs
865	cgchok1gshd_homolog_canonical_transcript_protein	Query protein or transcript ID	homologs
866	cgchok1gshd_homolog_subtype	Last common ancestor with Chinese hamster CHOK1GS	homologs
867	cgchok1gshd_homolog_orthology_type	Chinese hamster CHOK1GS homology type	homologs
868	cgchok1gshd_homolog_perc_id	%id. target Chinese hamster CHOK1GS gene identical to query gene	homologs
869	cgchok1gshd_homolog_perc_id_r1	%id. query gene identical to target Chinese hamster CHOK1GS gene	homologs
870	cgchok1gshd_homolog_goc_score	Chinese hamster CHOK1GS Gene-order conservation score	homologs
871	cgchok1gshd_homolog_wga_coverage	Chinese hamster CHOK1GS Whole-genome alignment coverage	homologs
872	cgchok1gshd_homolog_orthology_confidence	Chinese hamster CHOK1GS orthology confidence [0 low, 1 high]	homologs
873	cgcrigri_homolog_ensembl_gene	Chinese hamster CriGri gene stable ID	homologs
874	cgcrigri_homolog_associated_gene_name	Chinese hamster CriGri gene name	homologs
875	cgcrigri_homolog_ensembl_peptide	Chinese hamster CriGri protein or transcript stable ID	homologs
876	cgcrigri_homolog_chromosome	Chinese hamster CriGri chromosome/scaffold name	homologs
877	cgcrigri_homolog_chrom_start	Chinese hamster CriGri chromosome/scaffold start (bp)	homologs
878	cgcrigri_homolog_chrom_end	Chinese hamster CriGri chromosome/scaffold end (bp)	homologs
879	cgcrigri_homolog_canonical_transcript_protein	Query protein or transcript ID	homologs
880	cgcrigri_homolog_subtype	Last common ancestor with Chinese hamster CriGri	homologs
881	cgcrigri_homolog_orthology_type	Chinese hamster CriGri homology type	homologs
882	cgcrigri_homolog_perc_id	%id. target Chinese hamster CriGri gene identical to query gene	homologs
883	cgcrigri_homolog_perc_id_r1	%id. query gene identical to target Chinese hamster CriGri gene	homologs
884	cgcrigri_homolog_goc_score	Chinese hamster CriGri Gene-order conservation score	homologs
885	cgcrigri_homolog_wga_coverage	Chinese hamster CriGri Whole-genome alignment coverage	homologs
886	cgcrigri_homolog_orthology_confidence	Chinese hamster CriGri orthology confidence [0 low, 1 high]	homologs
887	cgpicr_homolog_ensembl_gene	Chinese hamster PICR gene stable ID	homologs
888	cgpicr_homolog_associated_gene_name	Chinese hamster PICR gene name	homologs
889	cgpicr_homolog_ensembl_peptide	Chinese hamster PICR protein or transcript stable ID	homologs
890	cgpicr_homolog_chromosome	Chinese hamster PICR chromosome/scaffold name	homologs
891	cgpicr_homolog_chrom_start	Chinese hamster PICR chromosome/scaffold start (bp)	homologs
892	cgpicr_homolog_chrom_end	Chinese hamster PICR chromosome/scaffold end (bp)	homologs
893	cgpicr_homolog_canonical_transcript_protein	Query protein or transcript ID	homologs
894	cgpicr_homolog_subtype	Last common ancestor with Chinese hamster PICR	homologs
895	cgpicr_homolog_orthology_type	Chinese hamster PICR homology type	homologs
896	cgpicr_homolog_perc_id	%id. target Chinese hamster PICR gene identical to query gene	homologs
897	cgpicr_homolog_perc_id_r1	%id. query gene identical to target Chinese hamster PICR gene	homologs
898	cgpicr_homolog_goc_score	Chinese hamster PICR Gene-order conservation score	homologs
899	cgpicr_homolog_wga_coverage	Chinese hamster PICR Whole-genome alignment coverage	homologs
900	cgpicr_homolog_orthology_confidence	Chinese hamster PICR orthology confidence [0 low, 1 high]	homologs
901	psinensis_homolog_ensembl_gene	Chinese softshell turtle gene stable ID	homologs
902	psinensis_homolog_associated_gene_name	Chinese softshell turtle gene name	homologs
903	psinensis_homolog_ensembl_peptide	Chinese softshell turtle protein or transcript stable ID	homologs
904	psinensis_homolog_chromosome	Chinese softshell turtle chromosome/scaffold name	homologs
905	psinensis_homolog_chrom_start	Chinese softshell turtle chromosome/scaffold start (bp)	homologs
906	psinensis_homolog_chrom_end	Chinese softshell turtle chromosome/scaffold end (bp)	homologs
907	psinensis_homolog_canonical_transcript_protein	Query protein or transcript ID	homologs
908	psinensis_homolog_subtype	Last common ancestor with Chinese softshell turtle	homologs
909	psinensis_homolog_orthology_type	Chinese softshell turtle homology type	homologs
910	psinensis_homolog_perc_id	%id. target Chinese softshell turtle gene identical to query gene	homologs
911	psinensis_homolog_perc_id_r1	%id. query gene identical to target Chinese softshell turtle gene	homologs
912	psinensis_homolog_goc_score	Chinese softshell turtle Gene-order conservation score	homologs
913	psinensis_homolog_wga_coverage	Chinese softshell turtle Whole-genome alignment coverage	homologs
914	psinensis_homolog_orthology_confidence	Chinese softshell turtle orthology confidence [0 low, 1 high]	homologs
915	atestudineus_homolog_ensembl_gene	Climbing perch gene stable ID	homologs
916	atestudineus_homolog_associated_gene_name	Climbing perch gene name	homologs
917	atestudineus_homolog_ensembl_peptide	Climbing perch protein or transcript stable ID	homologs
918	atestudineus_homolog_chromosome	Climbing perch chromosome/scaffold name	homologs
919	atestudineus_homolog_chrom_start	Climbing perch chromosome/scaffold start (bp)	homologs
920	atestudineus_homolog_chrom_end	Climbing perch chromosome/scaffold end (bp)	homologs
921	atestudineus_homolog_canonical_transcript_protein	Query protein or transcript ID	homologs
922	atestudineus_homolog_subtype	Last common ancestor with Climbing perch	homologs
923	atestudineus_homolog_orthology_type	Climbing perch homology type	homologs
924	atestudineus_homolog_perc_id	%id. target Climbing perch gene identical to query gene	homologs
925	atestudineus_homolog_perc_id_r1	%id. query gene identical to target Climbing perch gene	homologs
926	atestudineus_homolog_goc_score	Climbing perch Gene-order conservation score	homologs
927	atestudineus_homolog_wga_coverage	Climbing perch Whole-genome alignment coverage	homologs
928	atestudineus_homolog_orthology_confidence	Climbing perch orthology confidence [0 low, 1 high]	homologs
929	gmorhua_homolog_ensembl_gene	Cod gene stable ID	homologs
930	gmorhua_homolog_associated_gene_name	Cod gene name	homologs
931	gmorhua_homolog_ensembl_peptide	Cod protein or transcript stable ID	homologs
932	gmorhua_homolog_chromosome	Cod chromosome/scaffold name	homologs
933	gmorhua_homolog_chrom_start	Cod chromosome/scaffold start (bp)	homologs
934	gmorhua_homolog_chrom_end	Cod chromosome/scaffold end (bp)	homologs
935	gmorhua_homolog_canonical_transcript_protein	Query protein or transcript ID	homologs
936	gmorhua_homolog_subtype	Last common ancestor with Cod	homologs
937	gmorhua_homolog_orthology_type	Cod homology type	homologs
938	gmorhua_homolog_perc_id	%id. target Cod gene identical to query gene	homologs
939	gmorhua_homolog_perc_id_r1	%id. query gene identical to target Cod gene	homologs
940	gmorhua_homolog_goc_score	Cod Gene-order conservation score	homologs
941	gmorhua_homolog_wga_coverage	Cod Whole-genome alignment coverage	homologs
942	gmorhua_homolog_orthology_confidence	Cod orthology confidence [0 low, 1 high]	homologs
943	lchalumnae_homolog_ensembl_gene	Coelacanth gene stable ID	homologs
944	lchalumnae_homolog_associated_gene_name	Coelacanth gene name	homologs
945	lchalumnae_homolog_ensembl_peptide	Coelacanth protein or transcript stable ID	homologs
946	lchalumnae_homolog_chromosome	Coelacanth chromosome/scaffold name	homologs
947	lchalumnae_homolog_chrom_start	Coelacanth chromosome/scaffold start (bp)	homologs
948	lchalumnae_homolog_chrom_end	Coelacanth chromosome/scaffold end (bp)	homologs
949	lchalumnae_homolog_canonical_transcript_protein	Query protein or transcript ID	homologs
950	lchalumnae_homolog_subtype	Last common ancestor with Coelacanth	homologs
951	lchalumnae_homolog_orthology_type	Coelacanth homology type	homologs
952	lchalumnae_homolog_perc_id	%id. target Coelacanth gene identical to query gene	homologs
953	lchalumnae_homolog_perc_id_r1	%id. query gene identical to target Coelacanth gene	homologs
954	lchalumnae_homolog_goc_score	Coelacanth Gene-order conservation score	homologs
955	lchalumnae_homolog_wga_coverage	Coelacanth Whole-genome alignment coverage	homologs
956	lchalumnae_homolog_orthology_confidence	Coelacanth orthology confidence [0 low, 1 high]	homologs
957	scanaria_homolog_ensembl_gene	Common canary gene stable ID	homologs
958	scanaria_homolog_associated_gene_name	Common canary gene name	homologs
959	scanaria_homolog_ensembl_peptide	Common canary protein or transcript stable ID	homologs
960	scanaria_homolog_chromosome	Common canary chromosome/scaffold name	homologs
961	scanaria_homolog_chrom_start	Common canary chromosome/scaffold start (bp)	homologs
962	scanaria_homolog_chrom_end	Common canary chromosome/scaffold end (bp)	homologs
963	scanaria_homolog_canonical_transcript_protein	Query protein or transcript ID	homologs
964	scanaria_homolog_subtype	Last common ancestor with Common canary	homologs
965	scanaria_homolog_orthology_type	Common canary homology type	homologs
966	scanaria_homolog_perc_id	%id. target Common canary gene identical to query gene	homologs
967	scanaria_homolog_perc_id_r1	%id. query gene identical to target Common canary gene	homologs
968	scanaria_homolog_goc_score	Common canary Gene-order conservation score	homologs
969	scanaria_homolog_wga_coverage	Common canary Whole-genome alignment coverage	homologs
970	scanaria_homolog_orthology_confidence	Common canary orthology confidence [0 low, 1 high]	homologs
971	ccarpio_homolog_ensembl_gene	Common carp gene stable ID	homologs
972	ccarpio_homolog_associated_gene_name	Common carp gene name	homologs
973	ccarpio_homolog_ensembl_peptide	Common carp protein or transcript stable ID	homologs
974	ccarpio_homolog_chromosome	Common carp chromosome/scaffold name	homologs
975	ccarpio_homolog_chrom_start	Common carp chromosome/scaffold start (bp)	homologs
976	ccarpio_homolog_chrom_end	Common carp chromosome/scaffold end (bp)	homologs
977	ccarpio_homolog_canonical_transcript_protein	Query protein or transcript ID	homologs
978	ccarpio_homolog_subtype	Last common ancestor with Common carp	homologs
979	ccarpio_homolog_orthology_type	Common carp homology type	homologs
980	ccarpio_homolog_perc_id	%id. target Common carp gene identical to query gene	homologs
981	ccarpio_homolog_perc_id_r1	%id. query gene identical to target Common carp gene	homologs
982	ccarpio_homolog_goc_score	Common carp Gene-order conservation score	homologs
983	ccarpio_homolog_wga_coverage	Common carp Whole-genome alignment coverage	homologs
984	ccarpio_homolog_orthology_confidence	Common carp orthology confidence [0 low, 1 high]	homologs
985	vursinus_homolog_ensembl_gene	Common wombat gene stable ID	homologs
986	vursinus_homolog_associated_gene_name	Common wombat gene name	homologs
987	vursinus_homolog_ensembl_peptide	Common wombat protein or transcript stable ID	homologs
988	vursinus_homolog_chromosome	Common wombat chromosome/scaffold name	homologs
989	vursinus_homolog_chrom_start	Common wombat chromosome/scaffold start (bp)	homologs
990	vursinus_homolog_chrom_end	Common wombat chromosome/scaffold end (bp)	homologs
991	vursinus_homolog_canonical_transcript_protein	Query protein or transcript ID	homologs
992	vursinus_homolog_subtype	Last common ancestor with Common wombat	homologs
993	vursinus_homolog_orthology_type	Common wombat homology type	homologs
994	vursinus_homolog_perc_id	%id. target Common wombat gene identical to query gene	homologs
995	vursinus_homolog_perc_id_r1	%id. query gene identical to target Common wombat gene	homologs
996	vursinus_homolog_goc_score	Common wombat Gene-order conservation score	homologs
997	vursinus_homolog_wga_coverage	Common wombat Whole-genome alignment coverage	homologs
998	vursinus_homolog_orthology_confidence	Common wombat orthology confidence [0 low, 1 high]	homologs
999	pcoquereli_homolog_ensembl_gene	Coquerel's sifaka gene stable ID	homologs
1000	pcoquereli_homolog_associated_gene_name	Coquerel's sifaka gene name	homologs
1001	pcoquereli_homolog_ensembl_peptide	Coquerel's sifaka protein or transcript stable ID	homologs
1002	pcoquereli_homolog_chromosome	Coquerel's sifaka chromosome/scaffold name	homologs
1003	pcoquereli_homolog_chrom_start	Coquerel's sifaka chromosome/scaffold start (bp)	homologs
1004	pcoquereli_homolog_chrom_end	Coquerel's sifaka chromosome/scaffold end (bp)	homologs
1005	pcoquereli_homolog_canonical_transcript_protein	Query protein or transcript ID	homologs
1006	pcoquereli_homolog_subtype	Last common ancestor with Coquerel's sifaka	homologs
1007	pcoquereli_homolog_orthology_type	Coquerel's sifaka homology type	homologs
1008	pcoquereli_homolog_perc_id	%id. target Coquerel's sifaka gene identical to query gene	homologs
1009	pcoquereli_homolog_perc_id_r1	%id. query gene identical to target Coquerel's sifaka gene	homologs
1010	pcoquereli_homolog_goc_score	Coquerel's sifaka Gene-order conservation score	homologs
1011	pcoquereli_homolog_wga_coverage	Coquerel's sifaka Whole-genome alignment coverage	homologs
1012	pcoquereli_homolog_orthology_confidence	Coquerel's sifaka orthology confidence [0 low, 1 high]	homologs
1013	btaurus_homolog_ensembl_gene	Cow gene stable ID	homologs
1014	btaurus_homolog_associated_gene_name	Cow gene name	homologs
1015	btaurus_homolog_ensembl_peptide	Cow protein or transcript stable ID	homologs
1016	btaurus_homolog_chromosome	Cow chromosome/scaffold name	homologs
1017	btaurus_homolog_chrom_start	Cow chromosome/scaffold start (bp)	homologs
1018	btaurus_homolog_chrom_end	Cow chromosome/scaffold end (bp)	homologs
1019	btaurus_homolog_canonical_transcript_protein	Query protein or transcript ID	homologs
1020	btaurus_homolog_subtype	Last common ancestor with Cow	homologs
1021	btaurus_homolog_orthology_type	Cow homology type	homologs
1022	btaurus_homolog_perc_id	%id. target Cow gene identical to query gene	homologs
1023	btaurus_homolog_perc_id_r1	%id. query gene identical to target Cow gene	homologs
1024	btaurus_homolog_goc_score	Cow Gene-order conservation score	homologs
1025	btaurus_homolog_wga_coverage	Cow Whole-genome alignment coverage	homologs
1026	btaurus_homolog_orthology_confidence	Cow orthology confidence [0 low, 1 high]	homologs
1027	mfascicularis_homolog_ensembl_gene	Crab-eating macaque gene stable ID	homologs
1028	mfascicularis_homolog_associated_gene_name	Crab-eating macaque gene name	homologs
1029	mfascicularis_homolog_ensembl_peptide	Crab-eating macaque protein or transcript stable ID	homologs
1030	mfascicularis_homolog_chromosome	Crab-eating macaque chromosome/scaffold name	homologs
1031	mfascicularis_homolog_chrom_start	Crab-eating macaque chromosome/scaffold start (bp)	homologs
1032	mfascicularis_homolog_chrom_end	Crab-eating macaque chromosome/scaffold end (bp)	homologs
1033	mfascicularis_homolog_canonical_transcript_protein	Query protein or transcript ID	homologs
1034	mfascicularis_homolog_subtype	Last common ancestor with Crab-eating macaque	homologs
1035	mfascicularis_homolog_orthology_type	Crab-eating macaque homology type	homologs
1036	mfascicularis_homolog_perc_id	%id. target Crab-eating macaque gene identical to query gene	homologs
1037	mfascicularis_homolog_perc_id_r1	%id. query gene identical to target Crab-eating macaque gene	homologs
1038	mfascicularis_homolog_goc_score	Crab-eating macaque Gene-order conservation score	homologs
1039	mfascicularis_homolog_wga_coverage	Crab-eating macaque Whole-genome alignment coverage	homologs
1040	mfascicularis_homolog_orthology_confidence	Crab-eating macaque orthology confidence [0 low, 1 high]	homologs
1041	fdamarensis_homolog_ensembl_gene	Damara mole rat gene stable ID	homologs
1042	fdamarensis_homolog_associated_gene_name	Damara mole rat gene name	homologs
1043	fdamarensis_homolog_ensembl_peptide	Damara mole rat protein or transcript stable ID	homologs
1044	fdamarensis_homolog_chromosome	Damara mole rat chromosome/scaffold name	homologs
1045	fdamarensis_homolog_chrom_start	Damara mole rat chromosome/scaffold start (bp)	homologs
1046	fdamarensis_homolog_chrom_end	Damara mole rat chromosome/scaffold end (bp)	homologs
1047	fdamarensis_homolog_canonical_transcript_protein	Query protein or transcript ID	homologs
1048	fdamarensis_homolog_subtype	Last common ancestor with Damara mole rat	homologs
1049	fdamarensis_homolog_orthology_type	Damara mole rat homology type	homologs
1050	fdamarensis_homolog_perc_id	%id. target Damara mole rat gene identical to query gene	homologs
1051	fdamarensis_homolog_perc_id_r1	%id. query gene identical to target Damara mole rat gene	homologs
1052	fdamarensis_homolog_goc_score	Damara mole rat Gene-order conservation score	homologs
1053	fdamarensis_homolog_wga_coverage	Damara mole rat Whole-genome alignment coverage	homologs
1054	fdamarensis_homolog_orthology_confidence	Damara mole rat orthology confidence [0 low, 1 high]	homologs
1055	jhyemalis_homolog_ensembl_gene	Dark-eyed junco gene stable ID	homologs
1056	jhyemalis_homolog_associated_gene_name	Dark-eyed junco gene name	homologs
1057	jhyemalis_homolog_ensembl_peptide	Dark-eyed junco protein or transcript stable ID	homologs
1058	jhyemalis_homolog_chromosome	Dark-eyed junco chromosome/scaffold name	homologs
1059	jhyemalis_homolog_chrom_start	Dark-eyed junco chromosome/scaffold start (bp)	homologs
1060	jhyemalis_homolog_chrom_end	Dark-eyed junco chromosome/scaffold end (bp)	homologs
1061	jhyemalis_homolog_canonical_transcript_protein	Query protein or transcript ID	homologs
1062	jhyemalis_homolog_subtype	Last common ancestor with Dark-eyed junco	homologs
1063	jhyemalis_homolog_orthology_type	Dark-eyed junco homology type	homologs
1064	jhyemalis_homolog_perc_id	%id. target Dark-eyed junco gene identical to query gene	homologs
1065	jhyemalis_homolog_perc_id_r1	%id. query gene identical to target Dark-eyed junco gene	homologs
1066	jhyemalis_homolog_goc_score	Dark-eyed junco Gene-order conservation score	homologs
1067	jhyemalis_homolog_wga_coverage	Dark-eyed junco Whole-genome alignment coverage	homologs
1068	jhyemalis_homolog_orthology_confidence	Dark-eyed junco orthology confidence [0 low, 1 high]	homologs
1069	odegus_homolog_ensembl_gene	Degu gene stable ID	homologs
1070	odegus_homolog_associated_gene_name	Degu gene name	homologs
1071	odegus_homolog_ensembl_peptide	Degu protein or transcript stable ID	homologs
1072	odegus_homolog_chromosome	Degu chromosome/scaffold name	homologs
1073	odegus_homolog_chrom_start	Degu chromosome/scaffold start (bp)	homologs
1074	odegus_homolog_chrom_end	Degu chromosome/scaffold end (bp)	homologs
1075	odegus_homolog_canonical_transcript_protein	Query protein or transcript ID	homologs
1076	odegus_homolog_subtype	Last common ancestor with Degu	homologs
1077	odegus_homolog_orthology_type	Degu homology type	homologs
1078	odegus_homolog_perc_id	%id. target Degu gene identical to query gene	homologs
1079	odegus_homolog_perc_id_r1	%id. query gene identical to target Degu gene	homologs
1080	odegus_homolog_goc_score	Degu Gene-order conservation score	homologs
1081	odegus_homolog_wga_coverage	Degu Whole-genome alignment coverage	homologs
1082	odegus_homolog_orthology_confidence	Degu orthology confidence [0 low, 1 high]	homologs
1083	dclupeoides_homolog_ensembl_gene	Denticle herring gene stable ID	homologs
1084	dclupeoides_homolog_associated_gene_name	Denticle herring gene name	homologs
1085	dclupeoides_homolog_ensembl_peptide	Denticle herring protein or transcript stable ID	homologs
1086	dclupeoides_homolog_chromosome	Denticle herring chromosome/scaffold name	homologs
1087	dclupeoides_homolog_chrom_start	Denticle herring chromosome/scaffold start (bp)	homologs
1088	dclupeoides_homolog_chrom_end	Denticle herring chromosome/scaffold end (bp)	homologs
1089	dclupeoides_homolog_canonical_transcript_protein	Query protein or transcript ID	homologs
1090	dclupeoides_homolog_subtype	Last common ancestor with Denticle herring	homologs
1091	dclupeoides_homolog_orthology_type	Denticle herring homology type	homologs
1092	dclupeoides_homolog_perc_id	%id. target Denticle herring gene identical to query gene	homologs
1093	dclupeoides_homolog_perc_id_r1	%id. query gene identical to target Denticle herring gene	homologs
1094	dclupeoides_homolog_goc_score	Denticle herring Gene-order conservation score	homologs
1095	dclupeoides_homolog_wga_coverage	Denticle herring Whole-genome alignment coverage	homologs
1096	dclupeoides_homolog_orthology_confidence	Denticle herring orthology confidence [0 low, 1 high]	homologs
1097	cldingo_homolog_ensembl_gene	Dingo gene stable ID	homologs
1098	cldingo_homolog_associated_gene_name	Dingo gene name	homologs
1099	cldingo_homolog_ensembl_peptide	Dingo protein or transcript stable ID	homologs
1100	cldingo_homolog_chromosome	Dingo chromosome/scaffold name	homologs
1101	cldingo_homolog_chrom_start	Dingo chromosome/scaffold start (bp)	homologs
1102	cldingo_homolog_chrom_end	Dingo chromosome/scaffold end (bp)	homologs
1103	cldingo_homolog_canonical_transcript_protein	Query protein or transcript ID	homologs
1104	cldingo_homolog_subtype	Last common ancestor with Dingo	homologs
1105	cldingo_homolog_orthology_type	Dingo homology type	homologs
1106	cldingo_homolog_perc_id	%id. target Dingo gene identical to query gene	homologs
1107	cldingo_homolog_perc_id_r1	%id. query gene identical to target Dingo gene	homologs
1108	cldingo_homolog_goc_score	Dingo Gene-order conservation score	homologs
1109	cldingo_homolog_wga_coverage	Dingo Whole-genome alignment coverage	homologs
1110	cldingo_homolog_orthology_confidence	Dingo orthology confidence [0 low, 1 high]	homologs
1111	clfamiliaris_homolog_ensembl_gene	Dog gene stable ID	homologs
1112	clfamiliaris_homolog_associated_gene_name	Dog gene name	homologs
1113	clfamiliaris_homolog_ensembl_peptide	Dog protein or transcript stable ID	homologs
1114	clfamiliaris_homolog_chromosome	Dog chromosome/scaffold name	homologs
1115	clfamiliaris_homolog_chrom_start	Dog chromosome/scaffold start (bp)	homologs
1116	clfamiliaris_homolog_chrom_end	Dog chromosome/scaffold end (bp)	homologs
1117	clfamiliaris_homolog_canonical_transcript_protein	Query protein or transcript ID	homologs
1118	clfamiliaris_homolog_subtype	Last common ancestor with Dog	homologs
1119	clfamiliaris_homolog_orthology_type	Dog homology type	homologs
1120	clfamiliaris_homolog_perc_id	%id. target Dog gene identical to query gene	homologs
1121	clfamiliaris_homolog_perc_id_r1	%id. query gene identical to target Dog gene	homologs
1122	clfamiliaris_homolog_goc_score	Dog Gene-order conservation score	homologs
1123	clfamiliaris_homolog_wga_coverage	Dog Whole-genome alignment coverage	homologs
1124	clfamiliaris_homolog_orthology_confidence	Dog orthology confidence [0 low, 1 high]	homologs
1125	ttruncatus_homolog_ensembl_gene	Dolphin gene stable ID	homologs
1126	ttruncatus_homolog_associated_gene_name	Dolphin gene name	homologs
1127	ttruncatus_homolog_ensembl_peptide	Dolphin protein or transcript stable ID	homologs
1128	ttruncatus_homolog_chromosome	Dolphin chromosome/scaffold name	homologs
1129	ttruncatus_homolog_chrom_start	Dolphin chromosome/scaffold start (bp)	homologs
1130	ttruncatus_homolog_chrom_end	Dolphin chromosome/scaffold end (bp)	homologs
1131	ttruncatus_homolog_canonical_transcript_protein	Query protein or transcript ID	homologs
1132	ttruncatus_homolog_subtype	Last common ancestor with Dolphin	homologs
1133	ttruncatus_homolog_orthology_type	Dolphin homology type	homologs
1134	ttruncatus_homolog_perc_id	%id. target Dolphin gene identical to query gene	homologs
1135	ttruncatus_homolog_perc_id_r1	%id. query gene identical to target Dolphin gene	homologs
1136	ttruncatus_homolog_goc_score	Dolphin Gene-order conservation score	homologs
1137	ttruncatus_homolog_wga_coverage	Dolphin Whole-genome alignment coverage	homologs
1138	ttruncatus_homolog_orthology_confidence	Dolphin orthology confidence [0 low, 1 high]	homologs
1139	bgrunniens_homolog_ensembl_gene	Domestic yak gene stable ID	homologs
1140	bgrunniens_homolog_associated_gene_name	Domestic yak gene name	homologs
1141	bgrunniens_homolog_ensembl_peptide	Domestic yak protein or transcript stable ID	homologs
1142	bgrunniens_homolog_chromosome	Domestic yak chromosome/scaffold name	homologs
1143	bgrunniens_homolog_chrom_start	Domestic yak chromosome/scaffold start (bp)	homologs
1144	bgrunniens_homolog_chrom_end	Domestic yak chromosome/scaffold end (bp)	homologs
1145	bgrunniens_homolog_canonical_transcript_protein	Query protein or transcript ID	homologs
1146	bgrunniens_homolog_subtype	Last common ancestor with Domestic yak	homologs
1147	bgrunniens_homolog_orthology_type	Domestic yak homology type	homologs
1148	bgrunniens_homolog_perc_id	%id. target Domestic yak gene identical to query gene	homologs
1149	bgrunniens_homolog_perc_id_r1	%id. query gene identical to target Domestic yak gene	homologs
1150	bgrunniens_homolog_goc_score	Domestic yak Gene-order conservation score	homologs
1151	bgrunniens_homolog_wga_coverage	Domestic yak Whole-genome alignment coverage	homologs
1152	bgrunniens_homolog_orthology_confidence	Domestic yak orthology confidence [0 low, 1 high]	homologs
1153	eaasinus_homolog_ensembl_gene	Donkey gene stable ID	homologs
1154	eaasinus_homolog_associated_gene_name	Donkey gene name	homologs
1155	eaasinus_homolog_ensembl_peptide	Donkey protein or transcript stable ID	homologs
1156	eaasinus_homolog_chromosome	Donkey chromosome/scaffold name	homologs
1157	eaasinus_homolog_chrom_start	Donkey chromosome/scaffold start (bp)	homologs
1158	eaasinus_homolog_chrom_end	Donkey chromosome/scaffold end (bp)	homologs
1159	eaasinus_homolog_canonical_transcript_protein	Query protein or transcript ID	homologs
1160	eaasinus_homolog_subtype	Last common ancestor with Donkey	homologs
1161	eaasinus_homolog_orthology_type	Donkey homology type	homologs
1162	eaasinus_homolog_perc_id	%id. target Donkey gene identical to query gene	homologs
1163	eaasinus_homolog_perc_id_r1	%id. query gene identical to target Donkey gene	homologs
1164	eaasinus_homolog_goc_score	Donkey Gene-order conservation score	homologs
1165	eaasinus_homolog_wga_coverage	Donkey Whole-genome alignment coverage	homologs
1166	eaasinus_homolog_orthology_confidence	Donkey orthology confidence [0 low, 1 high]	homologs
1167	mleucophaeus_homolog_ensembl_gene	Drill gene stable ID	homologs
1168	mleucophaeus_homolog_associated_gene_name	Drill gene name	homologs
1169	mleucophaeus_homolog_ensembl_peptide	Drill protein or transcript stable ID	homologs
1170	mleucophaeus_homolog_chromosome	Drill chromosome/scaffold name	homologs
1171	mleucophaeus_homolog_chrom_start	Drill chromosome/scaffold start (bp)	homologs
1172	mleucophaeus_homolog_chrom_end	Drill chromosome/scaffold end (bp)	homologs
1173	mleucophaeus_homolog_canonical_transcript_protein	Query protein or transcript ID	homologs
1174	mleucophaeus_homolog_subtype	Last common ancestor with Drill	homologs
1175	mleucophaeus_homolog_orthology_type	Drill homology type	homologs
1176	mleucophaeus_homolog_perc_id	%id. target Drill gene identical to query gene	homologs
1177	mleucophaeus_homolog_perc_id_r1	%id. query gene identical to target Drill gene	homologs
1178	mleucophaeus_homolog_goc_score	Drill Gene-order conservation score	homologs
1179	mleucophaeus_homolog_wga_coverage	Drill Whole-genome alignment coverage	homologs
1180	mleucophaeus_homolog_orthology_confidence	Drill orthology confidence [0 low, 1 high]	homologs
1181	dmelanogaster_homolog_ensembl_gene	Drosophila melanogaster gene stable ID	homologs
1182	dmelanogaster_homolog_associated_gene_name	Drosophila melanogaster gene name	homologs
1183	dmelanogaster_homolog_ensembl_peptide	Drosophila melanogaster protein or transcript stable ID	homologs
1184	dmelanogaster_homolog_chromosome	Drosophila melanogaster chromosome/scaffold name	homologs
1185	dmelanogaster_homolog_chrom_start	Drosophila melanogaster chromosome/scaffold start (bp)	homologs
1186	dmelanogaster_homolog_chrom_end	Drosophila melanogaster chromosome/scaffold end (bp)	homologs
1187	dmelanogaster_homolog_canonical_transcript_protein	Query protein or transcript ID	homologs
1188	dmelanogaster_homolog_subtype	Last common ancestor with Drosophila melanogaster	homologs
1189	dmelanogaster_homolog_orthology_type	Drosophila melanogaster homology type	homologs
1190	dmelanogaster_homolog_perc_id	%id. target Drosophila melanogaster gene identical to query gene	homologs
1191	dmelanogaster_homolog_perc_id_r1	%id. query gene identical to target Drosophila melanogaster gene	homologs
1192	dmelanogaster_homolog_orthology_confidence	Drosophila melanogaster orthology confidence [0 low, 1 high]	homologs
1193	applatyrhynchos_homolog_ensembl_gene	Duck gene stable ID	homologs
1194	applatyrhynchos_homolog_associated_gene_name	Duck gene name	homologs
1195	applatyrhynchos_homolog_ensembl_peptide	Duck protein or transcript stable ID	homologs
1196	applatyrhynchos_homolog_chromosome	Duck chromosome/scaffold name	homologs
1197	applatyrhynchos_homolog_chrom_start	Duck chromosome/scaffold start (bp)	homologs
1198	applatyrhynchos_homolog_chrom_end	Duck chromosome/scaffold end (bp)	homologs
1199	applatyrhynchos_homolog_canonical_transcript_protein	Query protein or transcript ID	homologs
1200	applatyrhynchos_homolog_subtype	Last common ancestor with Duck	homologs
1201	applatyrhynchos_homolog_orthology_type	Duck homology type	homologs
1202	applatyrhynchos_homolog_perc_id	%id. target Duck gene identical to query gene	homologs
1203	applatyrhynchos_homolog_perc_id_r1	%id. query gene identical to target Duck gene	homologs
1204	applatyrhynchos_homolog_goc_score	Duck Gene-order conservation score	homologs
1205	applatyrhynchos_homolog_wga_coverage	Duck Whole-genome alignment coverage	homologs
1206	applatyrhynchos_homolog_orthology_confidence	Duck orthology confidence [0 low, 1 high]	homologs
1207	acalliptera_homolog_ensembl_gene	Eastern happy gene stable ID	homologs
1208	acalliptera_homolog_associated_gene_name	Eastern happy gene name	homologs
1209	acalliptera_homolog_ensembl_peptide	Eastern happy protein or transcript stable ID	homologs
1210	acalliptera_homolog_chromosome	Eastern happy chromosome/scaffold name	homologs
1211	acalliptera_homolog_chrom_start	Eastern happy chromosome/scaffold start (bp)	homologs
1212	acalliptera_homolog_chrom_end	Eastern happy chromosome/scaffold end (bp)	homologs
1213	acalliptera_homolog_canonical_transcript_protein	Query protein or transcript ID	homologs
1214	acalliptera_homolog_subtype	Last common ancestor with Eastern happy	homologs
1215	acalliptera_homolog_orthology_type	Eastern happy homology type	homologs
1216	acalliptera_homolog_perc_id	%id. target Eastern happy gene identical to query gene	homologs
1217	acalliptera_homolog_perc_id_r1	%id. query gene identical to target Eastern happy gene	homologs
1218	acalliptera_homolog_goc_score	Eastern happy Gene-order conservation score	homologs
1219	acalliptera_homolog_wga_coverage	Eastern happy Whole-genome alignment coverage	homologs
1220	acalliptera_homolog_orthology_confidence	Eastern happy orthology confidence [0 low, 1 high]	homologs
1221	eelectricus_homolog_ensembl_gene	Electric eel gene stable ID	homologs
1222	eelectricus_homolog_associated_gene_name	Electric eel gene name	homologs
1223	eelectricus_homolog_ensembl_peptide	Electric eel protein or transcript stable ID	homologs
1224	eelectricus_homolog_chromosome	Electric eel chromosome/scaffold name	homologs
1225	eelectricus_homolog_chrom_start	Electric eel chromosome/scaffold start (bp)	homologs
1226	eelectricus_homolog_chrom_end	Electric eel chromosome/scaffold end (bp)	homologs
1227	eelectricus_homolog_canonical_transcript_protein	Query protein or transcript ID	homologs
1228	eelectricus_homolog_subtype	Last common ancestor with Electric eel	homologs
1229	eelectricus_homolog_orthology_type	Electric eel homology type	homologs
1230	eelectricus_homolog_perc_id	%id. target Electric eel gene identical to query gene	homologs
1231	eelectricus_homolog_perc_id_r1	%id. query gene identical to target Electric eel gene	homologs
1232	eelectricus_homolog_goc_score	Electric eel Gene-order conservation score	homologs
1233	eelectricus_homolog_wga_coverage	Electric eel Whole-genome alignment coverage	homologs
1234	eelectricus_homolog_orthology_confidence	Electric eel orthology confidence [0 low, 1 high]	homologs
1235	lafricana_homolog_ensembl_gene	Elephant gene stable ID	homologs
1236	lafricana_homolog_associated_gene_name	Elephant gene name	homologs
1237	lafricana_homolog_ensembl_peptide	Elephant protein or transcript stable ID	homologs
1238	lafricana_homolog_chromosome	Elephant chromosome/scaffold name	homologs
1239	lafricana_homolog_chrom_start	Elephant chromosome/scaffold start (bp)	homologs
1240	lafricana_homolog_chrom_end	Elephant chromosome/scaffold end (bp)	homologs
1241	lafricana_homolog_canonical_transcript_protein	Query protein or transcript ID	homologs
1242	lafricana_homolog_subtype	Last common ancestor with Elephant	homologs
1243	lafricana_homolog_orthology_type	Elephant homology type	homologs
1244	lafricana_homolog_perc_id	%id. target Elephant gene identical to query gene	homologs
1245	lafricana_homolog_perc_id_r1	%id. query gene identical to target Elephant gene	homologs
1246	lafricana_homolog_goc_score	Elephant Gene-order conservation score	homologs
1247	lafricana_homolog_wga_coverage	Elephant Whole-genome alignment coverage	homologs
1248	lafricana_homolog_orthology_confidence	Elephant orthology confidence [0 low, 1 high]	homologs
1249	dnovaehollandiae_homolog_ensembl_gene	Emu gene stable ID	homologs
1250	dnovaehollandiae_homolog_associated_gene_name	Emu gene name	homologs
1251	dnovaehollandiae_homolog_ensembl_peptide	Emu protein or transcript stable ID	homologs
1252	dnovaehollandiae_homolog_chromosome	Emu chromosome/scaffold name	homologs
1253	dnovaehollandiae_homolog_chrom_start	Emu chromosome/scaffold start (bp)	homologs
1254	dnovaehollandiae_homolog_chrom_end	Emu chromosome/scaffold end (bp)	homologs
1255	dnovaehollandiae_homolog_canonical_transcript_protein	Query protein or transcript ID	homologs
1256	dnovaehollandiae_homolog_subtype	Last common ancestor with Emu	homologs
1257	dnovaehollandiae_homolog_orthology_type	Emu homology type	homologs
1258	dnovaehollandiae_homolog_perc_id	%id. target Emu gene identical to query gene	homologs
1259	dnovaehollandiae_homolog_perc_id_r1	%id. query gene identical to target Emu gene	homologs
1260	dnovaehollandiae_homolog_goc_score	Emu Gene-order conservation score	homologs
1261	dnovaehollandiae_homolog_wga_coverage	Emu Whole-genome alignment coverage	homologs
1262	dnovaehollandiae_homolog_orthology_confidence	Emu orthology confidence [0 low, 1 high]	homologs
1263	dlabrax_homolog_ensembl_gene	European seabass gene stable ID	homologs
1264	dlabrax_homolog_associated_gene_name	European seabass gene name	homologs
1265	dlabrax_homolog_ensembl_peptide	European seabass protein or transcript stable ID	homologs
1266	dlabrax_homolog_chromosome	European seabass chromosome/scaffold name	homologs
1267	dlabrax_homolog_chrom_start	European seabass chromosome/scaffold start (bp)	homologs
1268	dlabrax_homolog_chrom_end	European seabass chromosome/scaffold end (bp)	homologs
1269	dlabrax_homolog_canonical_transcript_protein	Query protein or transcript ID	homologs
1270	dlabrax_homolog_subtype	Last common ancestor with European seabass	homologs
1271	dlabrax_homolog_orthology_type	European seabass homology type	homologs
1272	dlabrax_homolog_perc_id	%id. target European seabass gene identical to query gene	homologs
1273	dlabrax_homolog_perc_id_r1	%id. query gene identical to target European seabass gene	homologs
1274	dlabrax_homolog_goc_score	European seabass Gene-order conservation score	homologs
1275	dlabrax_homolog_wga_coverage	European seabass Whole-genome alignment coverage	homologs
1276	dlabrax_homolog_orthology_confidence	European seabass orthology confidence [0 low, 1 high]	homologs
1277	mpfuro_homolog_ensembl_gene	Ferret gene stable ID	homologs
1278	mpfuro_homolog_associated_gene_name	Ferret gene name	homologs
1279	mpfuro_homolog_ensembl_peptide	Ferret protein or transcript stable ID	homologs
1280	mpfuro_homolog_chromosome	Ferret chromosome/scaffold name	homologs
1281	mpfuro_homolog_chrom_start	Ferret chromosome/scaffold start (bp)	homologs
1282	mpfuro_homolog_chrom_end	Ferret chromosome/scaffold end (bp)	homologs
1283	mpfuro_homolog_canonical_transcript_protein	Query protein or transcript ID	homologs
1284	mpfuro_homolog_subtype	Last common ancestor with Ferret	homologs
1285	mpfuro_homolog_orthology_type	Ferret homology type	homologs
1286	mpfuro_homolog_perc_id	%id. target Ferret gene identical to query gene	homologs
1287	mpfuro_homolog_perc_id_r1	%id. query gene identical to target Ferret gene	homologs
1288	mpfuro_homolog_goc_score	Ferret Gene-order conservation score	homologs
1289	mpfuro_homolog_wga_coverage	Ferret Whole-genome alignment coverage	homologs
1290	mpfuro_homolog_orthology_confidence	Ferret orthology confidence [0 low, 1 high]	homologs
1291	falbicollis_homolog_ensembl_gene	Flycatcher gene stable ID	homologs
1292	falbicollis_homolog_associated_gene_name	Flycatcher gene name	homologs
1293	falbicollis_homolog_ensembl_peptide	Flycatcher protein or transcript stable ID	homologs
1294	falbicollis_homolog_chromosome	Flycatcher chromosome/scaffold name	homologs
1295	falbicollis_homolog_chrom_start	Flycatcher chromosome/scaffold start (bp)	homologs
1296	falbicollis_homolog_chrom_end	Flycatcher chromosome/scaffold end (bp)	homologs
1297	falbicollis_homolog_canonical_transcript_protein	Query protein or transcript ID	homologs
1298	falbicollis_homolog_subtype	Last common ancestor with Flycatcher	homologs
1299	falbicollis_homolog_orthology_type	Flycatcher homology type	homologs
1300	falbicollis_homolog_perc_id	%id. target Flycatcher gene identical to query gene	homologs
1301	falbicollis_homolog_perc_id_r1	%id. query gene identical to target Flycatcher gene	homologs
1302	falbicollis_homolog_goc_score	Flycatcher Gene-order conservation score	homologs
1303	falbicollis_homolog_wga_coverage	Flycatcher Whole-genome alignment coverage	homologs
1304	falbicollis_homolog_orthology_confidence	Flycatcher orthology confidence [0 low, 1 high]	homologs
1305	trubripes_homolog_ensembl_gene	Fugu gene stable ID	homologs
1306	trubripes_homolog_associated_gene_name	Fugu gene name	homologs
1307	trubripes_homolog_ensembl_peptide	Fugu protein or transcript stable ID	homologs
1308	trubripes_homolog_chromosome	Fugu chromosome/scaffold name	homologs
1309	trubripes_homolog_chrom_start	Fugu chromosome/scaffold start (bp)	homologs
1310	trubripes_homolog_chrom_end	Fugu chromosome/scaffold end (bp)	homologs
1311	trubripes_homolog_canonical_transcript_protein	Query protein or transcript ID	homologs
1312	trubripes_homolog_subtype	Last common ancestor with Fugu	homologs
1313	trubripes_homolog_orthology_type	Fugu homology type	homologs
1314	trubripes_homolog_perc_id	%id. target Fugu gene identical to query gene	homologs
1315	trubripes_homolog_perc_id_r1	%id. query gene identical to target Fugu gene	homologs
1316	trubripes_homolog_goc_score	Fugu Gene-order conservation score	homologs
1317	trubripes_homolog_wga_coverage	Fugu Whole-genome alignment coverage	homologs
1318	trubripes_homolog_orthology_confidence	Fugu orthology confidence [0 low, 1 high]	homologs
1319	tgelada_homolog_ensembl_gene	Gelada gene stable ID	homologs
1320	tgelada_homolog_associated_gene_name	Gelada gene name	homologs
1321	tgelada_homolog_ensembl_peptide	Gelada protein or transcript stable ID	homologs
1322	tgelada_homolog_chromosome	Gelada chromosome/scaffold name	homologs
1323	tgelada_homolog_chrom_start	Gelada chromosome/scaffold start (bp)	homologs
1324	tgelada_homolog_chrom_end	Gelada chromosome/scaffold end (bp)	homologs
1325	tgelada_homolog_canonical_transcript_protein	Query protein or transcript ID	homologs
1326	tgelada_homolog_subtype	Last common ancestor with Gelada	homologs
1327	tgelada_homolog_orthology_type	Gelada homology type	homologs
1328	tgelada_homolog_perc_id	%id. target Gelada gene identical to query gene	homologs
1329	tgelada_homolog_perc_id_r1	%id. query gene identical to target Gelada gene	homologs
1330	tgelada_homolog_goc_score	Gelada Gene-order conservation score	homologs
1331	tgelada_homolog_wga_coverage	Gelada Whole-genome alignment coverage	homologs
1332	tgelada_homolog_orthology_confidence	Gelada orthology confidence [0 low, 1 high]	homologs
1333	nleucogenys_homolog_ensembl_gene	Gibbon gene stable ID	homologs
1334	nleucogenys_homolog_associated_gene_name	Gibbon gene name	homologs
1335	nleucogenys_homolog_ensembl_peptide	Gibbon protein or transcript stable ID	homologs
1336	nleucogenys_homolog_chromosome	Gibbon chromosome/scaffold name	homologs
1337	nleucogenys_homolog_chrom_start	Gibbon chromosome/scaffold start (bp)	homologs
1338	nleucogenys_homolog_chrom_end	Gibbon chromosome/scaffold end (bp)	homologs
1339	nleucogenys_homolog_canonical_transcript_protein	Query protein or transcript ID	homologs
1340	nleucogenys_homolog_subtype	Last common ancestor with Gibbon	homologs
1341	nleucogenys_homolog_orthology_type	Gibbon homology type	homologs
1342	nleucogenys_homolog_perc_id	%id. target Gibbon gene identical to query gene	homologs
1343	nleucogenys_homolog_perc_id_r1	%id. query gene identical to target Gibbon gene	homologs
1344	nleucogenys_homolog_goc_score	Gibbon Gene-order conservation score	homologs
1345	nleucogenys_homolog_wga_coverage	Gibbon Whole-genome alignment coverage	homologs
1346	nleucogenys_homolog_orthology_confidence	Gibbon orthology confidence [0 low, 1 high]	homologs
1347	saurata_homolog_ensembl_gene	Gilthead seabream gene stable ID	homologs
1348	saurata_homolog_associated_gene_name	Gilthead seabream gene name	homologs
1349	saurata_homolog_ensembl_peptide	Gilthead seabream protein or transcript stable ID	homologs
1350	saurata_homolog_chromosome	Gilthead seabream chromosome/scaffold name	homologs
1351	saurata_homolog_chrom_start	Gilthead seabream chromosome/scaffold start (bp)	homologs
1352	saurata_homolog_chrom_end	Gilthead seabream chromosome/scaffold end (bp)	homologs
1353	saurata_homolog_canonical_transcript_protein	Query protein or transcript ID	homologs
1354	saurata_homolog_subtype	Last common ancestor with Gilthead seabream	homologs
1355	saurata_homolog_orthology_type	Gilthead seabream homology type	homologs
1356	saurata_homolog_perc_id	%id. target Gilthead seabream gene identical to query gene	homologs
1357	saurata_homolog_perc_id_r1	%id. query gene identical to target Gilthead seabream gene	homologs
1358	saurata_homolog_goc_score	Gilthead seabream Gene-order conservation score	homologs
1359	saurata_homolog_wga_coverage	Gilthead seabream Whole-genome alignment coverage	homologs
1360	saurata_homolog_orthology_confidence	Gilthead seabream orthology confidence [0 low, 1 high]	homologs
1361	chircus_homolog_ensembl_gene	Goat gene stable ID	homologs
1362	chircus_homolog_associated_gene_name	Goat gene name	homologs
1363	chircus_homolog_ensembl_peptide	Goat protein or transcript stable ID	homologs
1364	chircus_homolog_chromosome	Goat chromosome/scaffold name	homologs
1365	chircus_homolog_chrom_start	Goat chromosome/scaffold start (bp)	homologs
1366	chircus_homolog_chrom_end	Goat chromosome/scaffold end (bp)	homologs
1367	chircus_homolog_canonical_transcript_protein	Query protein or transcript ID	homologs
1368	chircus_homolog_subtype	Last common ancestor with Goat	homologs
1369	chircus_homolog_orthology_type	Goat homology type	homologs
1370	chircus_homolog_perc_id	%id. target Goat gene identical to query gene	homologs
1371	chircus_homolog_perc_id_r1	%id. query gene identical to target Goat gene	homologs
1372	chircus_homolog_goc_score	Goat Gene-order conservation score	homologs
1373	chircus_homolog_wga_coverage	Goat Whole-genome alignment coverage	homologs
1374	chircus_homolog_orthology_confidence	Goat orthology confidence [0 low, 1 high]	homologs
1375	mauratus_homolog_ensembl_gene	Golden Hamster gene stable ID	homologs
1376	mauratus_homolog_associated_gene_name	Golden Hamster gene name	homologs
1377	mauratus_homolog_ensembl_peptide	Golden Hamster protein or transcript stable ID	homologs
1378	mauratus_homolog_chromosome	Golden Hamster chromosome/scaffold name	homologs
1379	mauratus_homolog_chrom_start	Golden Hamster chromosome/scaffold start (bp)	homologs
1380	mauratus_homolog_chrom_end	Golden Hamster chromosome/scaffold end (bp)	homologs
1381	mauratus_homolog_canonical_transcript_protein	Query protein or transcript ID	homologs
1382	mauratus_homolog_subtype	Last common ancestor with Golden Hamster	homologs
1383	mauratus_homolog_orthology_type	Golden Hamster homology type	homologs
1384	mauratus_homolog_perc_id	%id. target Golden Hamster gene identical to query gene	homologs
1385	mauratus_homolog_perc_id_r1	%id. query gene identical to target Golden Hamster gene	homologs
1386	mauratus_homolog_goc_score	Golden Hamster Gene-order conservation score	homologs
1387	mauratus_homolog_wga_coverage	Golden Hamster Whole-genome alignment coverage	homologs
1388	mauratus_homolog_orthology_confidence	Golden Hamster orthology confidence [0 low, 1 high]	homologs
1389	acchrysaetos_homolog_ensembl_gene	Golden eagle gene stable ID	homologs
1390	acchrysaetos_homolog_associated_gene_name	Golden eagle gene name	homologs
1391	acchrysaetos_homolog_ensembl_peptide	Golden eagle protein or transcript stable ID	homologs
1392	acchrysaetos_homolog_chromosome	Golden eagle chromosome/scaffold name	homologs
1393	acchrysaetos_homolog_chrom_start	Golden eagle chromosome/scaffold start (bp)	homologs
1394	acchrysaetos_homolog_chrom_end	Golden eagle chromosome/scaffold end (bp)	homologs
1395	acchrysaetos_homolog_canonical_transcript_protein	Query protein or transcript ID	homologs
1396	acchrysaetos_homolog_subtype	Last common ancestor with Golden eagle	homologs
1397	acchrysaetos_homolog_orthology_type	Golden eagle homology type	homologs
1398	acchrysaetos_homolog_perc_id	%id. target Golden eagle gene identical to query gene	homologs
1399	acchrysaetos_homolog_perc_id_r1	%id. query gene identical to target Golden eagle gene	homologs
1400	acchrysaetos_homolog_goc_score	Golden eagle Gene-order conservation score	homologs
1401	acchrysaetos_homolog_wga_coverage	Golden eagle Whole-genome alignment coverage	homologs
1402	acchrysaetos_homolog_orthology_confidence	Golden eagle orthology confidence [0 low, 1 high]	homologs
1403	rroxellana_homolog_ensembl_gene	Golden snub-nosed monkey gene stable ID	homologs
1404	rroxellana_homolog_associated_gene_name	Golden snub-nosed monkey gene name	homologs
1405	rroxellana_homolog_ensembl_peptide	Golden snub-nosed monkey protein or transcript stable ID	homologs
1406	rroxellana_homolog_chromosome	Golden snub-nosed monkey chromosome/scaffold name	homologs
1407	rroxellana_homolog_chrom_start	Golden snub-nosed monkey chromosome/scaffold start (bp)	homologs
1408	rroxellana_homolog_chrom_end	Golden snub-nosed monkey chromosome/scaffold end (bp)	homologs
1409	rroxellana_homolog_canonical_transcript_protein	Query protein or transcript ID	homologs
1410	rroxellana_homolog_subtype	Last common ancestor with Golden snub-nosed monkey	homologs
1411	rroxellana_homolog_orthology_type	Golden snub-nosed monkey homology type	homologs
1412	rroxellana_homolog_perc_id	%id. target Golden snub-nosed monkey gene identical to query gene	homologs
1413	rroxellana_homolog_perc_id_r1	%id. query gene identical to target Golden snub-nosed monkey gene	homologs
1414	rroxellana_homolog_goc_score	Golden snub-nosed monkey Gene-order conservation score	homologs
1415	rroxellana_homolog_wga_coverage	Golden snub-nosed monkey Whole-genome alignment coverage	homologs
1416	rroxellana_homolog_orthology_confidence	Golden snub-nosed monkey orthology confidence [0 low, 1 high]	homologs
1417	mvitellinus_homolog_ensembl_gene	Golden-collared manakin gene stable ID	homologs
1418	mvitellinus_homolog_associated_gene_name	Golden-collared manakin gene name	homologs
1419	mvitellinus_homolog_ensembl_peptide	Golden-collared manakin protein or transcript stable ID	homologs
1420	mvitellinus_homolog_chromosome	Golden-collared manakin chromosome/scaffold name	homologs
1421	mvitellinus_homolog_chrom_start	Golden-collared manakin chromosome/scaffold start (bp)	homologs
1422	mvitellinus_homolog_chrom_end	Golden-collared manakin chromosome/scaffold end (bp)	homologs
1423	mvitellinus_homolog_canonical_transcript_protein	Query protein or transcript ID	homologs
1424	mvitellinus_homolog_subtype	Last common ancestor with Golden-collared manakin	homologs
1425	mvitellinus_homolog_orthology_type	Golden-collared manakin homology type	homologs
1426	mvitellinus_homolog_perc_id	%id. target Golden-collared manakin gene identical to query gene	homologs
1427	mvitellinus_homolog_perc_id_r1	%id. query gene identical to target Golden-collared manakin gene	homologs
1428	mvitellinus_homolog_goc_score	Golden-collared manakin Gene-order conservation score	homologs
1429	mvitellinus_homolog_wga_coverage	Golden-collared manakin Whole-genome alignment coverage	homologs
1430	mvitellinus_homolog_orthology_confidence	Golden-collared manakin orthology confidence [0 low, 1 high]	homologs
1431	ggorilla_homolog_ensembl_gene	Gorilla gene stable ID	homologs
1432	ggorilla_homolog_associated_gene_name	Gorilla gene name	homologs
1433	ggorilla_homolog_ensembl_peptide	Gorilla protein or transcript stable ID	homologs
1434	ggorilla_homolog_chromosome	Gorilla chromosome/scaffold name	homologs
1435	ggorilla_homolog_chrom_start	Gorilla chromosome/scaffold start (bp)	homologs
1436	ggorilla_homolog_chrom_end	Gorilla chromosome/scaffold end (bp)	homologs
1437	ggorilla_homolog_canonical_transcript_protein	Query protein or transcript ID	homologs
1438	ggorilla_homolog_subtype	Last common ancestor with Gorilla	homologs
1439	ggorilla_homolog_orthology_type	Gorilla homology type	homologs
1440	ggorilla_homolog_perc_id	%id. target Gorilla gene identical to query gene	homologs
1441	ggorilla_homolog_perc_id_r1	%id. query gene identical to target Gorilla gene	homologs
1442	ggorilla_homolog_goc_score	Gorilla Gene-order conservation score	homologs
1443	ggorilla_homolog_wga_coverage	Gorilla Whole-genome alignment coverage	homologs
1444	ggorilla_homolog_orthology_confidence	Gorilla orthology confidence [0 low, 1 high]	homologs
1445	sdumerili_homolog_ensembl_gene	Greater amberjack gene stable ID	homologs
1446	sdumerili_homolog_associated_gene_name	Greater amberjack gene name	homologs
1447	sdumerili_homolog_ensembl_peptide	Greater amberjack protein or transcript stable ID	homologs
1448	sdumerili_homolog_chromosome	Greater amberjack chromosome/scaffold name	homologs
1449	sdumerili_homolog_chrom_start	Greater amberjack chromosome/scaffold start (bp)	homologs
1450	sdumerili_homolog_chrom_end	Greater amberjack chromosome/scaffold end (bp)	homologs
1451	sdumerili_homolog_canonical_transcript_protein	Query protein or transcript ID	homologs
1452	sdumerili_homolog_subtype	Last common ancestor with Greater amberjack	homologs
1453	sdumerili_homolog_orthology_type	Greater amberjack homology type	homologs
1454	sdumerili_homolog_perc_id	%id. target Greater amberjack gene identical to query gene	homologs
1455	sdumerili_homolog_perc_id_r1	%id. query gene identical to target Greater amberjack gene	homologs
1456	sdumerili_homolog_goc_score	Greater amberjack Gene-order conservation score	homologs
1457	sdumerili_homolog_wga_coverage	Greater amberjack Whole-genome alignment coverage	homologs
1458	sdumerili_homolog_orthology_confidence	Greater amberjack orthology confidence [0 low, 1 high]	homologs
1459	psimus_homolog_ensembl_gene	Greater bamboo lemur gene stable ID	homologs
1460	psimus_homolog_associated_gene_name	Greater bamboo lemur gene name	homologs
1461	psimus_homolog_ensembl_peptide	Greater bamboo lemur protein or transcript stable ID	homologs
1462	psimus_homolog_chromosome	Greater bamboo lemur chromosome/scaffold name	homologs
1463	psimus_homolog_chrom_start	Greater bamboo lemur chromosome/scaffold start (bp)	homologs
1464	psimus_homolog_chrom_end	Greater bamboo lemur chromosome/scaffold end (bp)	homologs
1465	psimus_homolog_canonical_transcript_protein	Query protein or transcript ID	homologs
1466	psimus_homolog_subtype	Last common ancestor with Greater bamboo lemur	homologs
1467	psimus_homolog_orthology_type	Greater bamboo lemur homology type	homologs
1468	psimus_homolog_perc_id	%id. target Greater bamboo lemur gene identical to query gene	homologs
1469	psimus_homolog_perc_id_r1	%id. query gene identical to target Greater bamboo lemur gene	homologs
1470	psimus_homolog_goc_score	Greater bamboo lemur Gene-order conservation score	homologs
1471	psimus_homolog_wga_coverage	Greater bamboo lemur Whole-genome alignment coverage	homologs
1472	psimus_homolog_orthology_confidence	Greater bamboo lemur orthology confidence [0 low, 1 high]	homologs
1473	rferrumequinum_homolog_ensembl_gene	Greater horseshoe bat gene stable ID	homologs
1474	rferrumequinum_homolog_associated_gene_name	Greater horseshoe bat gene name	homologs
1475	rferrumequinum_homolog_ensembl_peptide	Greater horseshoe bat protein or transcript stable ID	homologs
1476	rferrumequinum_homolog_chromosome	Greater horseshoe bat chromosome/scaffold name	homologs
1477	rferrumequinum_homolog_chrom_start	Greater horseshoe bat chromosome/scaffold start (bp)	homologs
1478	rferrumequinum_homolog_chrom_end	Greater horseshoe bat chromosome/scaffold end (bp)	homologs
1479	rferrumequinum_homolog_canonical_transcript_protein	Query protein or transcript ID	homologs
1480	rferrumequinum_homolog_subtype	Last common ancestor with Greater horseshoe bat	homologs
1481	rferrumequinum_homolog_orthology_type	Greater horseshoe bat homology type	homologs
1482	rferrumequinum_homolog_perc_id	%id. target Greater horseshoe bat gene identical to query gene	homologs
1483	rferrumequinum_homolog_perc_id_r1	%id. query gene identical to target Greater horseshoe bat gene	homologs
1484	rferrumequinum_homolog_goc_score	Greater horseshoe bat Gene-order conservation score	homologs
1485	rferrumequinum_homolog_wga_coverage	Greater horseshoe bat Whole-genome alignment coverage	homologs
1486	rferrumequinum_homolog_orthology_confidence	Greater horseshoe bat orthology confidence [0 low, 1 high]	homologs
1487	cporcellus_homolog_ensembl_gene	Guinea Pig gene stable ID	homologs
1488	cporcellus_homolog_associated_gene_name	Guinea Pig gene name	homologs
1489	cporcellus_homolog_ensembl_peptide	Guinea Pig protein or transcript stable ID	homologs
1490	cporcellus_homolog_chromosome	Guinea Pig chromosome/scaffold name	homologs
1491	cporcellus_homolog_chrom_start	Guinea Pig chromosome/scaffold start (bp)	homologs
1492	cporcellus_homolog_chrom_end	Guinea Pig chromosome/scaffold end (bp)	homologs
1493	cporcellus_homolog_canonical_transcript_protein	Query protein or transcript ID	homologs
1494	cporcellus_homolog_subtype	Last common ancestor with Guinea Pig	homologs
1495	cporcellus_homolog_orthology_type	Guinea Pig homology type	homologs
1496	cporcellus_homolog_perc_id	%id. target Guinea Pig gene identical to query gene	homologs
1497	cporcellus_homolog_perc_id_r1	%id. query gene identical to target Guinea Pig gene	homologs
1498	cporcellus_homolog_goc_score	Guinea Pig Gene-order conservation score	homologs
1499	cporcellus_homolog_wga_coverage	Guinea Pig Whole-genome alignment coverage	homologs
1500	cporcellus_homolog_orthology_confidence	Guinea Pig orthology confidence [0 low, 1 high]	homologs
1501	preticulata_homolog_ensembl_gene	Guppy gene stable ID	homologs
1502	preticulata_homolog_associated_gene_name	Guppy gene name	homologs
1503	preticulata_homolog_ensembl_peptide	Guppy protein or transcript stable ID	homologs
1504	preticulata_homolog_chromosome	Guppy chromosome/scaffold name	homologs
1505	preticulata_homolog_chrom_start	Guppy chromosome/scaffold start (bp)	homologs
1506	preticulata_homolog_chrom_end	Guppy chromosome/scaffold end (bp)	homologs
1507	preticulata_homolog_canonical_transcript_protein	Query protein or transcript ID	homologs
1508	preticulata_homolog_subtype	Last common ancestor with Guppy	homologs
1509	preticulata_homolog_orthology_type	Guppy homology type	homologs
1510	preticulata_homolog_perc_id	%id. target Guppy gene identical to query gene	homologs
1511	preticulata_homolog_perc_id_r1	%id. query gene identical to target Guppy gene	homologs
1512	preticulata_homolog_goc_score	Guppy Gene-order conservation score	homologs
1513	preticulata_homolog_wga_coverage	Guppy Whole-genome alignment coverage	homologs
1514	preticulata_homolog_orthology_confidence	Guppy orthology confidence [0 low, 1 high]	homologs
1515	eburgeri_homolog_ensembl_gene	Hagfish gene stable ID	homologs
1516	eburgeri_homolog_associated_gene_name	Hagfish gene name	homologs
1517	eburgeri_homolog_ensembl_peptide	Hagfish protein or transcript stable ID	homologs
1518	eburgeri_homolog_chromosome	Hagfish chromosome/scaffold name	homologs
1519	eburgeri_homolog_chrom_start	Hagfish chromosome/scaffold start (bp)	homologs
1520	eburgeri_homolog_chrom_end	Hagfish chromosome/scaffold end (bp)	homologs
1521	eburgeri_homolog_canonical_transcript_protein	Query protein or transcript ID	homologs
1522	eburgeri_homolog_subtype	Last common ancestor with Hagfish	homologs
1523	eburgeri_homolog_orthology_type	Hagfish homology type	homologs
1524	eburgeri_homolog_perc_id	%id. target Hagfish gene identical to query gene	homologs
1525	eburgeri_homolog_perc_id_r1	%id. query gene identical to target Hagfish gene	homologs
1526	eburgeri_homolog_wga_coverage	Hagfish Whole-genome alignment coverage	homologs
1527	eburgeri_homolog_orthology_confidence	Hagfish orthology confidence [0 low, 1 high]	homologs
1528	eeuropaeus_homolog_ensembl_gene	Hedgehog gene stable ID	homologs
1529	eeuropaeus_homolog_associated_gene_name	Hedgehog gene name	homologs
1530	eeuropaeus_homolog_ensembl_peptide	Hedgehog protein or transcript stable ID	homologs
1531	eeuropaeus_homolog_chromosome	Hedgehog chromosome/scaffold name	homologs
1532	eeuropaeus_homolog_chrom_start	Hedgehog chromosome/scaffold start (bp)	homologs
1533	eeuropaeus_homolog_chrom_end	Hedgehog chromosome/scaffold end (bp)	homologs
1534	eeuropaeus_homolog_canonical_transcript_protein	Query protein or transcript ID	homologs
1535	eeuropaeus_homolog_subtype	Last common ancestor with Hedgehog	homologs
1536	eeuropaeus_homolog_orthology_type	Hedgehog homology type	homologs
1537	eeuropaeus_homolog_perc_id	%id. target Hedgehog gene identical to query gene	homologs
1538	eeuropaeus_homolog_perc_id_r1	%id. query gene identical to target Hedgehog gene	homologs
1539	eeuropaeus_homolog_goc_score	Hedgehog Gene-order conservation score	homologs
1540	eeuropaeus_homolog_wga_coverage	Hedgehog Whole-genome alignment coverage	homologs
1541	eeuropaeus_homolog_orthology_confidence	Hedgehog orthology confidence [0 low, 1 high]	homologs
1542	ecaballus_homolog_ensembl_gene	Horse gene stable ID	homologs
1543	ecaballus_homolog_associated_gene_name	Horse gene name	homologs
1544	ecaballus_homolog_ensembl_peptide	Horse protein or transcript stable ID	homologs
1545	ecaballus_homolog_chromosome	Horse chromosome/scaffold name	homologs
1546	ecaballus_homolog_chrom_start	Horse chromosome/scaffold start (bp)	homologs
1547	ecaballus_homolog_chrom_end	Horse chromosome/scaffold end (bp)	homologs
1548	ecaballus_homolog_canonical_transcript_protein	Query protein or transcript ID	homologs
1549	ecaballus_homolog_subtype	Last common ancestor with Horse	homologs
1550	ecaballus_homolog_orthology_type	Horse homology type	homologs
1551	ecaballus_homolog_perc_id	%id. target Horse gene identical to query gene	homologs
1552	ecaballus_homolog_perc_id_r1	%id. query gene identical to target Horse gene	homologs
1553	ecaballus_homolog_goc_score	Horse Gene-order conservation score	homologs
1554	ecaballus_homolog_wga_coverage	Horse Whole-genome alignment coverage	homologs
1555	ecaballus_homolog_orthology_confidence	Horse orthology confidence [0 low, 1 high]	homologs
1556	hhucho_homolog_ensembl_gene	Huchen gene stable ID	homologs
1557	hhucho_homolog_associated_gene_name	Huchen gene name	homologs
1558	hhucho_homolog_ensembl_peptide	Huchen protein or transcript stable ID	homologs
1559	hhucho_homolog_chromosome	Huchen chromosome/scaffold name	homologs
1560	hhucho_homolog_chrom_start	Huchen chromosome/scaffold start (bp)	homologs
1561	hhucho_homolog_chrom_end	Huchen chromosome/scaffold end (bp)	homologs
1562	hhucho_homolog_canonical_transcript_protein	Query protein or transcript ID	homologs
1563	hhucho_homolog_subtype	Last common ancestor with Huchen	homologs
1564	hhucho_homolog_orthology_type	Huchen homology type	homologs
1565	hhucho_homolog_perc_id	%id. target Huchen gene identical to query gene	homologs
1566	hhucho_homolog_perc_id_r1	%id. query gene identical to target Huchen gene	homologs
1567	hhucho_homolog_goc_score	Huchen Gene-order conservation score	homologs
1568	hhucho_homolog_wga_coverage	Huchen Whole-genome alignment coverage	homologs
1569	hhucho_homolog_orthology_confidence	Huchen orthology confidence [0 low, 1 high]	homologs
1570	bihybrid_homolog_ensembl_gene	Hybrid - Bos Indicus gene stable ID	homologs
1571	bihybrid_homolog_associated_gene_name	Hybrid - Bos Indicus gene name	homologs
1572	bihybrid_homolog_ensembl_peptide	Hybrid - Bos Indicus protein or transcript stable ID	homologs
1573	bihybrid_homolog_chromosome	Hybrid - Bos Indicus chromosome/scaffold name	homologs
1574	bihybrid_homolog_chrom_start	Hybrid - Bos Indicus chromosome/scaffold start (bp)	homologs
1575	bihybrid_homolog_chrom_end	Hybrid - Bos Indicus chromosome/scaffold end (bp)	homologs
1576	bihybrid_homolog_canonical_transcript_protein	Query protein or transcript ID	homologs
1577	bihybrid_homolog_subtype	Last common ancestor with Hybrid - Bos Indicus	homologs
1578	bihybrid_homolog_orthology_type	Hybrid - Bos Indicus homology type	homologs
1579	bihybrid_homolog_perc_id	%id. target Hybrid - Bos Indicus gene identical to query gene	homologs
1580	bihybrid_homolog_perc_id_r1	%id. query gene identical to target Hybrid - Bos Indicus gene	homologs
1581	bihybrid_homolog_goc_score	Hybrid - Bos Indicus Gene-order conservation score	homologs
1582	bihybrid_homolog_wga_coverage	Hybrid - Bos Indicus Whole-genome alignment coverage	homologs
1583	bihybrid_homolog_orthology_confidence	Hybrid - Bos Indicus orthology confidence [0 low, 1 high]	homologs
1584	bthybrid_homolog_ensembl_gene	Hybrid - Bos Taurus gene stable ID	homologs
1585	bthybrid_homolog_associated_gene_name	Hybrid - Bos Taurus gene name	homologs
1586	bthybrid_homolog_ensembl_peptide	Hybrid - Bos Taurus protein or transcript stable ID	homologs
1587	bthybrid_homolog_chromosome	Hybrid - Bos Taurus chromosome/scaffold name	homologs
1588	bthybrid_homolog_chrom_start	Hybrid - Bos Taurus chromosome/scaffold start (bp)	homologs
1589	bthybrid_homolog_chrom_end	Hybrid - Bos Taurus chromosome/scaffold end (bp)	homologs
1590	bthybrid_homolog_canonical_transcript_protein	Query protein or transcript ID	homologs
1591	bthybrid_homolog_subtype	Last common ancestor with Hybrid - Bos Taurus	homologs
1592	bthybrid_homolog_orthology_type	Hybrid - Bos Taurus homology type	homologs
1593	bthybrid_homolog_perc_id	%id. target Hybrid - Bos Taurus gene identical to query gene	homologs
1594	bthybrid_homolog_perc_id_r1	%id. query gene identical to target Hybrid - Bos Taurus gene	homologs
1595	bthybrid_homolog_goc_score	Hybrid - Bos Taurus Gene-order conservation score	homologs
1596	bthybrid_homolog_wga_coverage	Hybrid - Bos Taurus Whole-genome alignment coverage	homologs
1597	bthybrid_homolog_orthology_confidence	Hybrid - Bos Taurus orthology confidence [0 low, 1 high]	homologs
1598	pcapensis_homolog_ensembl_gene	Hyrax gene stable ID	homologs
1599	pcapensis_homolog_associated_gene_name	Hyrax gene name	homologs
1600	pcapensis_homolog_ensembl_peptide	Hyrax protein or transcript stable ID	homologs
1601	pcapensis_homolog_chromosome	Hyrax chromosome/scaffold name	homologs
1602	pcapensis_homolog_chrom_start	Hyrax chromosome/scaffold start (bp)	homologs
1603	pcapensis_homolog_chrom_end	Hyrax chromosome/scaffold end (bp)	homologs
1604	pcapensis_homolog_canonical_transcript_protein	Query protein or transcript ID	homologs
1605	pcapensis_homolog_subtype	Last common ancestor with Hyrax	homologs
1606	pcapensis_homolog_orthology_type	Hyrax homology type	homologs
1607	pcapensis_homolog_perc_id	%id. target Hyrax gene identical to query gene	homologs
1608	pcapensis_homolog_perc_id_r1	%id. query gene identical to target Hyrax gene	homologs
1609	pcapensis_homolog_goc_score	Hyrax Gene-order conservation score	homologs
1610	pcapensis_homolog_wga_coverage	Hyrax Whole-genome alignment coverage	homologs
1611	pcapensis_homolog_orthology_confidence	Hyrax orthology confidence [0 low, 1 high]	homologs
1612	pranga_homolog_ensembl_gene	Indian glassy fish gene stable ID	homologs
1613	pranga_homolog_associated_gene_name	Indian glassy fish gene name	homologs
1614	pranga_homolog_ensembl_peptide	Indian glassy fish protein or transcript stable ID	homologs
1615	pranga_homolog_chromosome	Indian glassy fish chromosome/scaffold name	homologs
1616	pranga_homolog_chrom_start	Indian glassy fish chromosome/scaffold start (bp)	homologs
1617	pranga_homolog_chrom_end	Indian glassy fish chromosome/scaffold end (bp)	homologs
1618	pranga_homolog_canonical_transcript_protein	Query protein or transcript ID	homologs
1619	pranga_homolog_subtype	Last common ancestor with Indian glassy fish	homologs
1620	pranga_homolog_orthology_type	Indian glassy fish homology type	homologs
1621	pranga_homolog_perc_id	%id. target Indian glassy fish gene identical to query gene	homologs
1622	pranga_homolog_perc_id_r1	%id. query gene identical to target Indian glassy fish gene	homologs
1623	pranga_homolog_goc_score	Indian glassy fish Gene-order conservation score	homologs
1624	pranga_homolog_wga_coverage	Indian glassy fish Whole-genome alignment coverage	homologs
1625	pranga_homolog_orthology_confidence	Indian glassy fish orthology confidence [0 low, 1 high]	homologs
1626	omelastigma_homolog_ensembl_gene	Indian medaka gene stable ID	homologs
1627	omelastigma_homolog_associated_gene_name	Indian medaka gene name	homologs
1628	omelastigma_homolog_ensembl_peptide	Indian medaka protein or transcript stable ID	homologs
1629	omelastigma_homolog_chromosome	Indian medaka chromosome/scaffold name	homologs
1630	omelastigma_homolog_chrom_start	Indian medaka chromosome/scaffold start (bp)	homologs
1631	omelastigma_homolog_chrom_end	Indian medaka chromosome/scaffold end (bp)	homologs
1632	omelastigma_homolog_canonical_transcript_protein	Query protein or transcript ID	homologs
1633	omelastigma_homolog_subtype	Last common ancestor with Indian medaka	homologs
1634	omelastigma_homolog_orthology_type	Indian medaka homology type	homologs
1635	omelastigma_homolog_perc_id	%id. target Indian medaka gene identical to query gene	homologs
1636	omelastigma_homolog_perc_id_r1	%id. query gene identical to target Indian medaka gene	homologs
1637	omelastigma_homolog_goc_score	Indian medaka Gene-order conservation score	homologs
1638	omelastigma_homolog_wga_coverage	Indian medaka Whole-genome alignment coverage	homologs
1639	omelastigma_homolog_orthology_confidence	Indian medaka orthology confidence [0 low, 1 high]	homologs
1640	olhni_homolog_ensembl_gene	Japanese medaka HNI gene stable ID	homologs
1641	olhni_homolog_associated_gene_name	Japanese medaka HNI gene name	homologs
1642	olhni_homolog_ensembl_peptide	Japanese medaka HNI protein or transcript stable ID	homologs
1643	olhni_homolog_chromosome	Japanese medaka HNI chromosome/scaffold name	homologs
1644	olhni_homolog_chrom_start	Japanese medaka HNI chromosome/scaffold start (bp)	homologs
1645	olhni_homolog_chrom_end	Japanese medaka HNI chromosome/scaffold end (bp)	homologs
1646	olhni_homolog_canonical_transcript_protein	Query protein or transcript ID	homologs
1647	olhni_homolog_subtype	Last common ancestor with Japanese medaka HNI	homologs
1648	olhni_homolog_orthology_type	Japanese medaka HNI homology type	homologs
1649	olhni_homolog_perc_id	%id. target Japanese medaka HNI gene identical to query gene	homologs
1650	olhni_homolog_perc_id_r1	%id. query gene identical to target Japanese medaka HNI gene	homologs
1651	olhni_homolog_goc_score	Japanese medaka HNI Gene-order conservation score	homologs
1652	olhni_homolog_wga_coverage	Japanese medaka HNI Whole-genome alignment coverage	homologs
1653	olhni_homolog_orthology_confidence	Japanese medaka HNI orthology confidence [0 low, 1 high]	homologs
1654	olhsok_homolog_ensembl_gene	Japanese medaka HSOK gene stable ID	homologs
1655	olhsok_homolog_associated_gene_name	Japanese medaka HSOK gene name	homologs
1656	olhsok_homolog_ensembl_peptide	Japanese medaka HSOK protein or transcript stable ID	homologs
1657	olhsok_homolog_chromosome	Japanese medaka HSOK chromosome/scaffold name	homologs
1658	olhsok_homolog_chrom_start	Japanese medaka HSOK chromosome/scaffold start (bp)	homologs
1659	olhsok_homolog_chrom_end	Japanese medaka HSOK chromosome/scaffold end (bp)	homologs
1660	olhsok_homolog_canonical_transcript_protein	Query protein or transcript ID	homologs
1661	olhsok_homolog_subtype	Last common ancestor with Japanese medaka HSOK	homologs
1662	olhsok_homolog_orthology_type	Japanese medaka HSOK homology type	homologs
1663	olhsok_homolog_perc_id	%id. target Japanese medaka HSOK gene identical to query gene	homologs
1664	olhsok_homolog_perc_id_r1	%id. query gene identical to target Japanese medaka HSOK gene	homologs
1665	olhsok_homolog_goc_score	Japanese medaka HSOK Gene-order conservation score	homologs
1666	olhsok_homolog_wga_coverage	Japanese medaka HSOK Whole-genome alignment coverage	homologs
1667	olhsok_homolog_orthology_confidence	Japanese medaka HSOK orthology confidence [0 low, 1 high]	homologs
1668	olatipes_homolog_ensembl_gene	Japanese medaka HdrR gene stable ID	homologs
1669	olatipes_homolog_associated_gene_name	Japanese medaka HdrR gene name	homologs
1670	olatipes_homolog_ensembl_peptide	Japanese medaka HdrR protein or transcript stable ID	homologs
1671	olatipes_homolog_chromosome	Japanese medaka HdrR chromosome/scaffold name	homologs
1672	olatipes_homolog_chrom_start	Japanese medaka HdrR chromosome/scaffold start (bp)	homologs
1673	olatipes_homolog_chrom_end	Japanese medaka HdrR chromosome/scaffold end (bp)	homologs
1674	olatipes_homolog_canonical_transcript_protein	Query protein or transcript ID	homologs
1675	olatipes_homolog_subtype	Last common ancestor with Japanese medaka HdrR	homologs
1676	olatipes_homolog_orthology_type	Japanese medaka HdrR homology type	homologs
1677	olatipes_homolog_perc_id	%id. target Japanese medaka HdrR gene identical to query gene	homologs
1678	olatipes_homolog_perc_id_r1	%id. query gene identical to target Japanese medaka HdrR gene	homologs
1679	olatipes_homolog_goc_score	Japanese medaka HdrR Gene-order conservation score	homologs
1680	olatipes_homolog_wga_coverage	Japanese medaka HdrR Whole-genome alignment coverage	homologs
1681	olatipes_homolog_orthology_confidence	Japanese medaka HdrR orthology confidence [0 low, 1 high]	homologs
1682	cjaponica_homolog_ensembl_gene	Japanese quail gene stable ID	homologs
1683	cjaponica_homolog_associated_gene_name	Japanese quail gene name	homologs
1684	cjaponica_homolog_ensembl_peptide	Japanese quail protein or transcript stable ID	homologs
1685	cjaponica_homolog_chromosome	Japanese quail chromosome/scaffold name	homologs
1686	cjaponica_homolog_chrom_start	Japanese quail chromosome/scaffold start (bp)	homologs
1687	cjaponica_homolog_chrom_end	Japanese quail chromosome/scaffold end (bp)	homologs
1688	cjaponica_homolog_canonical_transcript_protein	Query protein or transcript ID	homologs
1689	cjaponica_homolog_subtype	Last common ancestor with Japanese quail	homologs
1690	cjaponica_homolog_orthology_type	Japanese quail homology type	homologs
1691	cjaponica_homolog_perc_id	%id. target Japanese quail gene identical to query gene	homologs
1692	cjaponica_homolog_perc_id_r1	%id. query gene identical to target Japanese quail gene	homologs
1693	cjaponica_homolog_goc_score	Japanese quail Gene-order conservation score	homologs
1694	cjaponica_homolog_wga_coverage	Japanese quail Whole-genome alignment coverage	homologs
1695	cjaponica_homolog_orthology_confidence	Japanese quail orthology confidence [0 low, 1 high]	homologs
1696	sfasciatus_homolog_ensembl_gene	Jewelled blenny gene stable ID	homologs
1697	sfasciatus_homolog_associated_gene_name	Jewelled blenny gene name	homologs
1698	sfasciatus_homolog_ensembl_peptide	Jewelled blenny protein or transcript stable ID	homologs
1699	sfasciatus_homolog_chromosome	Jewelled blenny chromosome/scaffold name	homologs
1700	sfasciatus_homolog_chrom_start	Jewelled blenny chromosome/scaffold start (bp)	homologs
1701	sfasciatus_homolog_chrom_end	Jewelled blenny chromosome/scaffold end (bp)	homologs
1702	sfasciatus_homolog_canonical_transcript_protein	Query protein or transcript ID	homologs
1703	sfasciatus_homolog_subtype	Last common ancestor with Jewelled blenny	homologs
1704	sfasciatus_homolog_orthology_type	Jewelled blenny homology type	homologs
1705	sfasciatus_homolog_perc_id	%id. target Jewelled blenny gene identical to query gene	homologs
1706	sfasciatus_homolog_perc_id_r1	%id. query gene identical to target Jewelled blenny gene	homologs
1707	sfasciatus_homolog_goc_score	Jewelled blenny Gene-order conservation score	homologs
1708	sfasciatus_homolog_wga_coverage	Jewelled blenny Whole-genome alignment coverage	homologs
1709	sfasciatus_homolog_orthology_confidence	Jewelled blenny orthology confidence [0 low, 1 high]	homologs
1710	shabroptila_homolog_ensembl_gene	Kakapo gene stable ID	homologs
1711	shabroptila_homolog_associated_gene_name	Kakapo gene name	homologs
1712	shabroptila_homolog_ensembl_peptide	Kakapo protein or transcript stable ID	homologs
1713	shabroptila_homolog_chromosome	Kakapo chromosome/scaffold name	homologs
1714	shabroptila_homolog_chrom_start	Kakapo chromosome/scaffold start (bp)	homologs
1715	shabroptila_homolog_chrom_end	Kakapo chromosome/scaffold end (bp)	homologs
1716	shabroptila_homolog_canonical_transcript_protein	Query protein or transcript ID	homologs
1717	shabroptila_homolog_subtype	Last common ancestor with Kakapo	homologs
1718	shabroptila_homolog_orthology_type	Kakapo homology type	homologs
1719	shabroptila_homolog_perc_id	%id. target Kakapo gene identical to query gene	homologs
1720	shabroptila_homolog_perc_id_r1	%id. query gene identical to target Kakapo gene	homologs
1721	shabroptila_homolog_goc_score	Kakapo Gene-order conservation score	homologs
1722	shabroptila_homolog_wga_coverage	Kakapo Whole-genome alignment coverage	homologs
1723	shabroptila_homolog_orthology_confidence	Kakapo orthology confidence [0 low, 1 high]	homologs
1724	dordii_homolog_ensembl_gene	Kangaroo rat gene stable ID	homologs
1725	dordii_homolog_associated_gene_name	Kangaroo rat gene name	homologs
1726	dordii_homolog_ensembl_peptide	Kangaroo rat protein or transcript stable ID	homologs
1727	dordii_homolog_chromosome	Kangaroo rat chromosome/scaffold name	homologs
1728	dordii_homolog_chrom_start	Kangaroo rat chromosome/scaffold start (bp)	homologs
1729	dordii_homolog_chrom_end	Kangaroo rat chromosome/scaffold end (bp)	homologs
1730	dordii_homolog_canonical_transcript_protein	Query protein or transcript ID	homologs
1731	dordii_homolog_subtype	Last common ancestor with Kangaroo rat	homologs
1732	dordii_homolog_orthology_type	Kangaroo rat homology type	homologs
1733	dordii_homolog_perc_id	%id. target Kangaroo rat gene identical to query gene	homologs
1734	dordii_homolog_perc_id_r1	%id. query gene identical to target Kangaroo rat gene	homologs
1735	dordii_homolog_goc_score	Kangaroo rat Gene-order conservation score	homologs
1736	dordii_homolog_wga_coverage	Kangaroo rat Whole-genome alignment coverage	homologs
1737	dordii_homolog_orthology_confidence	Kangaroo rat orthology confidence [0 low, 1 high]	homologs
1738	pcinereus_homolog_ensembl_gene	Koala gene stable ID	homologs
1739	pcinereus_homolog_associated_gene_name	Koala gene name	homologs
1740	pcinereus_homolog_ensembl_peptide	Koala protein or transcript stable ID	homologs
1741	pcinereus_homolog_chromosome	Koala chromosome/scaffold name	homologs
1742	pcinereus_homolog_chrom_start	Koala chromosome/scaffold start (bp)	homologs
1743	pcinereus_homolog_chrom_end	Koala chromosome/scaffold end (bp)	homologs
1744	pcinereus_homolog_canonical_transcript_protein	Query protein or transcript ID	homologs
1745	pcinereus_homolog_subtype	Last common ancestor with Koala	homologs
1746	pcinereus_homolog_orthology_type	Koala homology type	homologs
1747	pcinereus_homolog_perc_id	%id. target Koala gene identical to query gene	homologs
1748	pcinereus_homolog_perc_id_r1	%id. query gene identical to target Koala gene	homologs
1749	pcinereus_homolog_goc_score	Koala Gene-order conservation score	homologs
1750	pcinereus_homolog_wga_coverage	Koala Whole-genome alignment coverage	homologs
1751	pcinereus_homolog_orthology_confidence	Koala orthology confidence [0 low, 1 high]	homologs
1752	pmarinus_homolog_ensembl_gene	Lamprey gene stable ID	homologs
1753	pmarinus_homolog_associated_gene_name	Lamprey gene name	homologs
1754	pmarinus_homolog_ensembl_peptide	Lamprey protein or transcript stable ID	homologs
1755	pmarinus_homolog_chromosome	Lamprey chromosome/scaffold name	homologs
1756	pmarinus_homolog_chrom_start	Lamprey chromosome/scaffold start (bp)	homologs
1757	pmarinus_homolog_chrom_end	Lamprey chromosome/scaffold end (bp)	homologs
1758	pmarinus_homolog_canonical_transcript_protein	Query protein or transcript ID	homologs
1759	pmarinus_homolog_subtype	Last common ancestor with Lamprey	homologs
1760	pmarinus_homolog_orthology_type	Lamprey homology type	homologs
1761	pmarinus_homolog_perc_id	%id. target Lamprey gene identical to query gene	homologs
1762	pmarinus_homolog_perc_id_r1	%id. query gene identical to target Lamprey gene	homologs
1763	pmarinus_homolog_wga_coverage	Lamprey Whole-genome alignment coverage	homologs
1764	pmarinus_homolog_orthology_confidence	Lamprey orthology confidence [0 low, 1 high]	homologs
1765	lcrocea_homolog_ensembl_gene	Large yellow croaker gene stable ID	homologs
1766	lcrocea_homolog_associated_gene_name	Large yellow croaker gene name	homologs
1767	lcrocea_homolog_ensembl_peptide	Large yellow croaker protein or transcript stable ID	homologs
1768	lcrocea_homolog_chromosome	Large yellow croaker chromosome/scaffold name	homologs
1769	lcrocea_homolog_chrom_start	Large yellow croaker chromosome/scaffold start (bp)	homologs
1770	lcrocea_homolog_chrom_end	Large yellow croaker chromosome/scaffold end (bp)	homologs
1771	lcrocea_homolog_canonical_transcript_protein	Query protein or transcript ID	homologs
1772	lcrocea_homolog_subtype	Last common ancestor with Large yellow croaker	homologs
1773	lcrocea_homolog_orthology_type	Large yellow croaker homology type	homologs
1774	lcrocea_homolog_perc_id	%id. target Large yellow croaker gene identical to query gene	homologs
1775	lcrocea_homolog_perc_id_r1	%id. query gene identical to target Large yellow croaker gene	homologs
1776	lcrocea_homolog_goc_score	Large yellow croaker Gene-order conservation score	homologs
1777	lcrocea_homolog_wga_coverage	Large yellow croaker Whole-genome alignment coverage	homologs
1778	lcrocea_homolog_orthology_confidence	Large yellow croaker orthology confidence [0 low, 1 high]	homologs
1779	ppardus_homolog_ensembl_gene	Leopard gene stable ID	homologs
1780	ppardus_homolog_associated_gene_name	Leopard gene name	homologs
1781	ppardus_homolog_ensembl_peptide	Leopard protein or transcript stable ID	homologs
1782	ppardus_homolog_chromosome	Leopard chromosome/scaffold name	homologs
1783	ppardus_homolog_chrom_start	Leopard chromosome/scaffold start (bp)	homologs
1784	ppardus_homolog_chrom_end	Leopard chromosome/scaffold end (bp)	homologs
1785	ppardus_homolog_canonical_transcript_protein	Query protein or transcript ID	homologs
1786	ppardus_homolog_subtype	Last common ancestor with Leopard	homologs
1787	ppardus_homolog_orthology_type	Leopard homology type	homologs
1788	ppardus_homolog_perc_id	%id. target Leopard gene identical to query gene	homologs
1789	ppardus_homolog_perc_id_r1	%id. query gene identical to target Leopard gene	homologs
1790	ppardus_homolog_goc_score	Leopard Gene-order conservation score	homologs
1791	ppardus_homolog_wga_coverage	Leopard Whole-genome alignment coverage	homologs
1792	ppardus_homolog_orthology_confidence	Leopard orthology confidence [0 low, 1 high]	homologs
1793	jjaculus_homolog_ensembl_gene	Lesser Egyptian jerboa gene stable ID	homologs
1794	jjaculus_homolog_associated_gene_name	Lesser Egyptian jerboa gene name	homologs
1795	jjaculus_homolog_ensembl_peptide	Lesser Egyptian jerboa protein or transcript stable ID	homologs
1796	jjaculus_homolog_chromosome	Lesser Egyptian jerboa chromosome/scaffold name	homologs
1797	jjaculus_homolog_chrom_start	Lesser Egyptian jerboa chromosome/scaffold start (bp)	homologs
1798	jjaculus_homolog_chrom_end	Lesser Egyptian jerboa chromosome/scaffold end (bp)	homologs
1799	jjaculus_homolog_canonical_transcript_protein	Query protein or transcript ID	homologs
1800	jjaculus_homolog_subtype	Last common ancestor with Lesser Egyptian jerboa	homologs
1801	jjaculus_homolog_orthology_type	Lesser Egyptian jerboa homology type	homologs
1802	jjaculus_homolog_perc_id	%id. target Lesser Egyptian jerboa gene identical to query gene	homologs
1803	jjaculus_homolog_perc_id_r1	%id. query gene identical to target Lesser Egyptian jerboa gene	homologs
1804	jjaculus_homolog_goc_score	Lesser Egyptian jerboa Gene-order conservation score	homologs
1805	jjaculus_homolog_wga_coverage	Lesser Egyptian jerboa Whole-genome alignment coverage	homologs
1806	jjaculus_homolog_orthology_confidence	Lesser Egyptian jerboa orthology confidence [0 low, 1 high]	homologs
1807	etelfairi_homolog_ensembl_gene	Lesser hedgehog tenrec gene stable ID	homologs
1808	etelfairi_homolog_associated_gene_name	Lesser hedgehog tenrec gene name	homologs
1809	etelfairi_homolog_ensembl_peptide	Lesser hedgehog tenrec protein or transcript stable ID	homologs
1810	etelfairi_homolog_chromosome	Lesser hedgehog tenrec chromosome/scaffold name	homologs
1811	etelfairi_homolog_chrom_start	Lesser hedgehog tenrec chromosome/scaffold start (bp)	homologs
1812	etelfairi_homolog_chrom_end	Lesser hedgehog tenrec chromosome/scaffold end (bp)	homologs
1813	etelfairi_homolog_canonical_transcript_protein	Query protein or transcript ID	homologs
1814	etelfairi_homolog_subtype	Last common ancestor with Lesser hedgehog tenrec	homologs
1815	etelfairi_homolog_orthology_type	Lesser hedgehog tenrec homology type	homologs
1816	etelfairi_homolog_perc_id	%id. target Lesser hedgehog tenrec gene identical to query gene	homologs
1817	etelfairi_homolog_perc_id_r1	%id. query gene identical to target Lesser hedgehog tenrec gene	homologs
1818	etelfairi_homolog_goc_score	Lesser hedgehog tenrec Gene-order conservation score	homologs
1819	etelfairi_homolog_wga_coverage	Lesser hedgehog tenrec Whole-genome alignment coverage	homologs
1820	etelfairi_homolog_orthology_confidence	Lesser hedgehog tenrec orthology confidence [0 low, 1 high]	homologs
1821	enaucrates_homolog_ensembl_gene	Live sharksucker gene stable ID	homologs
1822	enaucrates_homolog_associated_gene_name	Live sharksucker gene name	homologs
1823	enaucrates_homolog_ensembl_peptide	Live sharksucker protein or transcript stable ID	homologs
1824	enaucrates_homolog_chromosome	Live sharksucker chromosome/scaffold name	homologs
1825	enaucrates_homolog_chrom_start	Live sharksucker chromosome/scaffold start (bp)	homologs
1826	enaucrates_homolog_chrom_end	Live sharksucker chromosome/scaffold end (bp)	homologs
1827	enaucrates_homolog_canonical_transcript_protein	Query protein or transcript ID	homologs
1828	enaucrates_homolog_subtype	Last common ancestor with Live sharksucker	homologs
1829	enaucrates_homolog_orthology_type	Live sharksucker homology type	homologs
1830	enaucrates_homolog_perc_id	%id. target Live sharksucker gene identical to query gene	homologs
1831	enaucrates_homolog_perc_id_r1	%id. query gene identical to target Live sharksucker gene	homologs
1832	enaucrates_homolog_goc_score	Live sharksucker Gene-order conservation score	homologs
1833	enaucrates_homolog_wga_coverage	Live sharksucker Whole-genome alignment coverage	homologs
1834	enaucrates_homolog_orthology_confidence	Live sharksucker orthology confidence [0 low, 1 high]	homologs
1835	clanigera_homolog_ensembl_gene	Long-tailed chinchilla gene stable ID	homologs
1836	clanigera_homolog_associated_gene_name	Long-tailed chinchilla gene name	homologs
1837	clanigera_homolog_ensembl_peptide	Long-tailed chinchilla protein or transcript stable ID	homologs
1838	clanigera_homolog_chromosome	Long-tailed chinchilla chromosome/scaffold name	homologs
1839	clanigera_homolog_chrom_start	Long-tailed chinchilla chromosome/scaffold start (bp)	homologs
1840	clanigera_homolog_chrom_end	Long-tailed chinchilla chromosome/scaffold end (bp)	homologs
1841	clanigera_homolog_canonical_transcript_protein	Query protein or transcript ID	homologs
1842	clanigera_homolog_subtype	Last common ancestor with Long-tailed chinchilla	homologs
1843	clanigera_homolog_orthology_type	Long-tailed chinchilla homology type	homologs
1844	clanigera_homolog_perc_id	%id. target Long-tailed chinchilla gene identical to query gene	homologs
1845	clanigera_homolog_perc_id_r1	%id. query gene identical to target Long-tailed chinchilla gene	homologs
1846	clanigera_homolog_goc_score	Long-tailed chinchilla Gene-order conservation score	homologs
1847	clanigera_homolog_wga_coverage	Long-tailed chinchilla Whole-genome alignment coverage	homologs
1848	clanigera_homolog_orthology_confidence	Long-tailed chinchilla orthology confidence [0 low, 1 high]	homologs
1849	nbrichardi_homolog_ensembl_gene	Lyretail cichlid gene stable ID	homologs
1850	nbrichardi_homolog_associated_gene_name	Lyretail cichlid gene name	homologs
1851	nbrichardi_homolog_ensembl_peptide	Lyretail cichlid protein or transcript stable ID	homologs
1852	nbrichardi_homolog_chromosome	Lyretail cichlid chromosome/scaffold name	homologs
1853	nbrichardi_homolog_chrom_start	Lyretail cichlid chromosome/scaffold start (bp)	homologs
1854	nbrichardi_homolog_chrom_end	Lyretail cichlid chromosome/scaffold end (bp)	homologs
1855	nbrichardi_homolog_canonical_transcript_protein	Query protein or transcript ID	homologs
1856	nbrichardi_homolog_subtype	Last common ancestor with Lyretail cichlid	homologs
1857	nbrichardi_homolog_orthology_type	Lyretail cichlid homology type	homologs
1858	nbrichardi_homolog_perc_id	%id. target Lyretail cichlid gene identical to query gene	homologs
1859	nbrichardi_homolog_perc_id_r1	%id. query gene identical to target Lyretail cichlid gene	homologs
1860	nbrichardi_homolog_goc_score	Lyretail cichlid Gene-order conservation score	homologs
1861	nbrichardi_homolog_wga_coverage	Lyretail cichlid Whole-genome alignment coverage	homologs
1862	nbrichardi_homolog_orthology_confidence	Lyretail cichlid orthology confidence [0 low, 1 high]	homologs
1863	anancymaae_homolog_ensembl_gene	Ma's night monkey gene stable ID	homologs
1864	anancymaae_homolog_associated_gene_name	Ma's night monkey gene name	homologs
1865	anancymaae_homolog_ensembl_peptide	Ma's night monkey protein or transcript stable ID	homologs
1866	anancymaae_homolog_chromosome	Ma's night monkey chromosome/scaffold name	homologs
1867	anancymaae_homolog_chrom_start	Ma's night monkey chromosome/scaffold start (bp)	homologs
1868	anancymaae_homolog_chrom_end	Ma's night monkey chromosome/scaffold end (bp)	homologs
1869	anancymaae_homolog_canonical_transcript_protein	Query protein or transcript ID	homologs
1870	anancymaae_homolog_subtype	Last common ancestor with Ma's night monkey	homologs
1871	anancymaae_homolog_orthology_type	Ma's night monkey homology type	homologs
1872	anancymaae_homolog_perc_id	%id. target Ma's night monkey gene identical to query gene	homologs
1873	anancymaae_homolog_perc_id_r1	%id. query gene identical to target Ma's night monkey gene	homologs
1874	anancymaae_homolog_goc_score	Ma's night monkey Gene-order conservation score	homologs
1875	anancymaae_homolog_wga_coverage	Ma's night monkey Whole-genome alignment coverage	homologs
1876	anancymaae_homolog_orthology_confidence	Ma's night monkey orthology confidence [0 low, 1 high]	homologs
1877	mmulatta_homolog_ensembl_gene	Macaque gene stable ID	homologs
1878	mmulatta_homolog_associated_gene_name	Macaque gene name	homologs
1879	mmulatta_homolog_ensembl_peptide	Macaque protein or transcript stable ID	homologs
1880	mmulatta_homolog_chromosome	Macaque chromosome/scaffold name	homologs
1881	mmulatta_homolog_chrom_start	Macaque chromosome/scaffold start (bp)	homologs
1882	mmulatta_homolog_chrom_end	Macaque chromosome/scaffold end (bp)	homologs
1883	mmulatta_homolog_canonical_transcript_protein	Query protein or transcript ID	homologs
1884	mmulatta_homolog_subtype	Last common ancestor with Macaque	homologs
1885	mmulatta_homolog_orthology_type	Macaque homology type	homologs
1886	mmulatta_homolog_perc_id	%id. target Macaque gene identical to query gene	homologs
1887	mmulatta_homolog_perc_id_r1	%id. query gene identical to target Macaque gene	homologs
1888	mmulatta_homolog_goc_score	Macaque Gene-order conservation score	homologs
1889	mmulatta_homolog_wga_coverage	Macaque Whole-genome alignment coverage	homologs
1890	mmulatta_homolog_orthology_confidence	Macaque orthology confidence [0 low, 1 high]	homologs
1891	pnyererei_homolog_ensembl_gene	Makobe Island cichlid gene stable ID	homologs
1892	pnyererei_homolog_associated_gene_name	Makobe Island cichlid gene name	homologs
1893	pnyererei_homolog_ensembl_peptide	Makobe Island cichlid protein or transcript stable ID	homologs
1894	pnyererei_homolog_chromosome	Makobe Island cichlid chromosome/scaffold name	homologs
1895	pnyererei_homolog_chrom_start	Makobe Island cichlid chromosome/scaffold start (bp)	homologs
1896	pnyererei_homolog_chrom_end	Makobe Island cichlid chromosome/scaffold end (bp)	homologs
1897	pnyererei_homolog_canonical_transcript_protein	Query protein or transcript ID	homologs
1898	pnyererei_homolog_subtype	Last common ancestor with Makobe Island cichlid	homologs
1899	pnyererei_homolog_orthology_type	Makobe Island cichlid homology type	homologs
1900	pnyererei_homolog_perc_id	%id. target Makobe Island cichlid gene identical to query gene	homologs
1901	pnyererei_homolog_perc_id_r1	%id. query gene identical to target Makobe Island cichlid gene	homologs
1902	pnyererei_homolog_goc_score	Makobe Island cichlid Gene-order conservation score	homologs
1903	pnyererei_homolog_wga_coverage	Makobe Island cichlid Whole-genome alignment coverage	homologs
1904	pnyererei_homolog_orthology_confidence	Makobe Island cichlid orthology confidence [0 low, 1 high]	homologs
1905	aplatyrhynchos_homolog_ensembl_gene	Mallard gene stable ID	homologs
1906	aplatyrhynchos_homolog_associated_gene_name	Mallard gene name	homologs
1907	aplatyrhynchos_homolog_ensembl_peptide	Mallard protein or transcript stable ID	homologs
1908	aplatyrhynchos_homolog_chromosome	Mallard chromosome/scaffold name	homologs
1909	aplatyrhynchos_homolog_chrom_start	Mallard chromosome/scaffold start (bp)	homologs
1910	aplatyrhynchos_homolog_chrom_end	Mallard chromosome/scaffold end (bp)	homologs
1911	aplatyrhynchos_homolog_canonical_transcript_protein	Query protein or transcript ID	homologs
1912	aplatyrhynchos_homolog_subtype	Last common ancestor with Mallard	homologs
1913	aplatyrhynchos_homolog_orthology_type	Mallard homology type	homologs
1914	aplatyrhynchos_homolog_perc_id	%id. target Mallard gene identical to query gene	homologs
1915	aplatyrhynchos_homolog_perc_id_r1	%id. query gene identical to target Mallard gene	homologs
1916	aplatyrhynchos_homolog_goc_score	Mallard Gene-order conservation score	homologs
1917	aplatyrhynchos_homolog_wga_coverage	Mallard Whole-genome alignment coverage	homologs
1918	aplatyrhynchos_homolog_orthology_confidence	Mallard orthology confidence [0 low, 1 high]	homologs
1919	cjacchus_homolog_ensembl_gene	Marmoset gene stable ID	homologs
1920	cjacchus_homolog_associated_gene_name	Marmoset gene name	homologs
1921	cjacchus_homolog_ensembl_peptide	Marmoset protein or transcript stable ID	homologs
1922	cjacchus_homolog_chromosome	Marmoset chromosome/scaffold name	homologs
1923	cjacchus_homolog_chrom_start	Marmoset chromosome/scaffold start (bp)	homologs
1924	cjacchus_homolog_chrom_end	Marmoset chromosome/scaffold end (bp)	homologs
1925	cjacchus_homolog_canonical_transcript_protein	Query protein or transcript ID	homologs
1926	cjacchus_homolog_subtype	Last common ancestor with Marmoset	homologs
1927	cjacchus_homolog_orthology_type	Marmoset homology type	homologs
1928	cjacchus_homolog_perc_id	%id. target Marmoset gene identical to query gene	homologs
1929	cjacchus_homolog_perc_id_r1	%id. query gene identical to target Marmoset gene	homologs
1930	cjacchus_homolog_goc_score	Marmoset Gene-order conservation score	homologs
1931	cjacchus_homolog_wga_coverage	Marmoset Whole-genome alignment coverage	homologs
1932	cjacchus_homolog_orthology_confidence	Marmoset orthology confidence [0 low, 1 high]	homologs
1933	pvampyrus_homolog_ensembl_gene	Megabat gene stable ID	homologs
1934	pvampyrus_homolog_associated_gene_name	Megabat gene name	homologs
1935	pvampyrus_homolog_ensembl_peptide	Megabat protein or transcript stable ID	homologs
1936	pvampyrus_homolog_chromosome	Megabat chromosome/scaffold name	homologs
1937	pvampyrus_homolog_chrom_start	Megabat chromosome/scaffold start (bp)	homologs
1938	pvampyrus_homolog_chrom_end	Megabat chromosome/scaffold end (bp)	homologs
1939	pvampyrus_homolog_canonical_transcript_protein	Query protein or transcript ID	homologs
1940	pvampyrus_homolog_subtype	Last common ancestor with Megabat	homologs
1941	pvampyrus_homolog_orthology_type	Megabat homology type	homologs
1942	pvampyrus_homolog_perc_id	%id. target Megabat gene identical to query gene	homologs
1943	pvampyrus_homolog_perc_id_r1	%id. query gene identical to target Megabat gene	homologs
1944	pvampyrus_homolog_goc_score	Megabat Gene-order conservation score	homologs
1945	pvampyrus_homolog_wga_coverage	Megabat Whole-genome alignment coverage	homologs
1946	pvampyrus_homolog_orthology_confidence	Megabat orthology confidence [0 low, 1 high]	homologs
1947	amexicanus_homolog_ensembl_gene	Mexican tetra gene stable ID	homologs
1948	amexicanus_homolog_associated_gene_name	Mexican tetra gene name	homologs
1949	amexicanus_homolog_ensembl_peptide	Mexican tetra protein or transcript stable ID	homologs
1950	amexicanus_homolog_chromosome	Mexican tetra chromosome/scaffold name	homologs
1951	amexicanus_homolog_chrom_start	Mexican tetra chromosome/scaffold start (bp)	homologs
1952	amexicanus_homolog_chrom_end	Mexican tetra chromosome/scaffold end (bp)	homologs
1953	amexicanus_homolog_canonical_transcript_protein	Query protein or transcript ID	homologs
1954	amexicanus_homolog_subtype	Last common ancestor with Mexican tetra	homologs
1955	amexicanus_homolog_orthology_type	Mexican tetra homology type	homologs
1956	amexicanus_homolog_perc_id	%id. target Mexican tetra gene identical to query gene	homologs
1957	amexicanus_homolog_perc_id_r1	%id. query gene identical to target Mexican tetra gene	homologs
1958	amexicanus_homolog_goc_score	Mexican tetra Gene-order conservation score	homologs
1959	amexicanus_homolog_wga_coverage	Mexican tetra Whole-genome alignment coverage	homologs
1960	amexicanus_homolog_orthology_confidence	Mexican tetra orthology confidence [0 low, 1 high]	homologs
1961	mlucifugus_homolog_ensembl_gene	Microbat gene stable ID	homologs
1962	mlucifugus_homolog_associated_gene_name	Microbat gene name	homologs
1963	mlucifugus_homolog_ensembl_peptide	Microbat protein or transcript stable ID	homologs
1964	mlucifugus_homolog_chromosome	Microbat chromosome/scaffold name	homologs
1965	mlucifugus_homolog_chrom_start	Microbat chromosome/scaffold start (bp)	homologs
1966	mlucifugus_homolog_chrom_end	Microbat chromosome/scaffold end (bp)	homologs
1967	mlucifugus_homolog_canonical_transcript_protein	Query protein or transcript ID	homologs
1968	mlucifugus_homolog_subtype	Last common ancestor with Microbat	homologs
1969	mlucifugus_homolog_orthology_type	Microbat homology type	homologs
1970	mlucifugus_homolog_perc_id	%id. target Microbat gene identical to query gene	homologs
1971	mlucifugus_homolog_perc_id_r1	%id. query gene identical to target Microbat gene	homologs
1972	mlucifugus_homolog_goc_score	Microbat Gene-order conservation score	homologs
1973	mlucifugus_homolog_wga_coverage	Microbat Whole-genome alignment coverage	homologs
1974	mlucifugus_homolog_orthology_confidence	Microbat orthology confidence [0 low, 1 high]	homologs
1975	acitrinellus_homolog_ensembl_gene	Midas cichlid gene stable ID	homologs
1976	acitrinellus_homolog_associated_gene_name	Midas cichlid gene name	homologs
1977	acitrinellus_homolog_ensembl_peptide	Midas cichlid protein or transcript stable ID	homologs
1978	acitrinellus_homolog_chromosome	Midas cichlid chromosome/scaffold name	homologs
1979	acitrinellus_homolog_chrom_start	Midas cichlid chromosome/scaffold start (bp)	homologs
1980	acitrinellus_homolog_chrom_end	Midas cichlid chromosome/scaffold end (bp)	homologs
1981	acitrinellus_homolog_canonical_transcript_protein	Query protein or transcript ID	homologs
1982	acitrinellus_homolog_subtype	Last common ancestor with Midas cichlid	homologs
1983	acitrinellus_homolog_orthology_type	Midas cichlid homology type	homologs
1984	acitrinellus_homolog_perc_id	%id. target Midas cichlid gene identical to query gene	homologs
1985	acitrinellus_homolog_perc_id_r1	%id. query gene identical to target Midas cichlid gene	homologs
1986	acitrinellus_homolog_goc_score	Midas cichlid Gene-order conservation score	homologs
1987	acitrinellus_homolog_wga_coverage	Midas cichlid Whole-genome alignment coverage	homologs
1988	acitrinellus_homolog_orthology_confidence	Midas cichlid orthology confidence [0 low, 1 high]	homologs
1989	munguiculatus_homolog_ensembl_gene	Mongolian gerbil gene stable ID	homologs
1990	munguiculatus_homolog_associated_gene_name	Mongolian gerbil gene name	homologs
1991	munguiculatus_homolog_ensembl_peptide	Mongolian gerbil protein or transcript stable ID	homologs
1992	munguiculatus_homolog_chromosome	Mongolian gerbil chromosome/scaffold name	homologs
1993	munguiculatus_homolog_chrom_start	Mongolian gerbil chromosome/scaffold start (bp)	homologs
1994	munguiculatus_homolog_chrom_end	Mongolian gerbil chromosome/scaffold end (bp)	homologs
1995	munguiculatus_homolog_canonical_transcript_protein	Query protein or transcript ID	homologs
1996	munguiculatus_homolog_subtype	Last common ancestor with Mongolian gerbil	homologs
1997	munguiculatus_homolog_orthology_type	Mongolian gerbil homology type	homologs
[truncated: 1,064 more rows]
